# Supplementary material for: Enabling Early Health Care Intervention by Detecting Depression in Users of Web-Based Forums using Language Models: Longitudinal Analysis and Evaluation
Source: JMIR AI. 2023 Mar 24;2:e41205. doi: 10.2196/41205 (PMC7614849; doi:10.2196/41205)
Supplement: Multimedia Appendix 1 [file ai_v2i1e41205_app1.xlsx]

## Sheet: RSDD_Matched
From first post up to date of estimated diagnosis	line_number	user_id	total_posts	first_post_date	estimated_diagnosis_date	diagnosis_declaration_post_date	posts_four_weeks_before_estimated_diagnosis_date	posts_eight_weeks_before_estimated_diagnosis_date	posts_twelve_weeks_before_estimated_diagnosis_date	posts_sixteen_weeks_before_estimated_diagnosis_date	posts_twenty_weeks_before_estimated_diagnosis_date	posts_twenty_four_weeks_before_estimated_diagnosis_date	label
	1	4908754	563	2015-01-06 03:54:21	2016-03-22 22:39:56	2016-05-22 22:39:56	99	149	195	219	254	337	depression
	2	2354184	512	2011-05-17 18:27:37			7	18	18	21	23	27	control
	3	6630187	524	2013-05-06 21:04:34			0	5	5	7	9	11	control
	4	1423441	483	2011-03-14 18:47:59			12	20	24	49	53	55	control
	5	3699555	569	2014-02-11 14:54:31			0	0	0	0	0	0	control
	6	7480449	529	2013-09-16 02:49:20			30	48	54	77	111	150	control
	7	5341144	570	2013-08-28 00:09:52			0	2	3	4	9	9	control
	8	9450059	560	2009-07-16 21:30:44			1	2	2	3	4	5	control
	9	9611473	582	2014-01-27 09:31:45			4	16	23	116	132	172	control
	10	1382932	497	2012-11-27 02:41:24			0	0	0	0	0	0	control
	11	9469850	613	2015-09-03 20:46:18			58	133	225	268	355	476	control
	12	1793287	87	2011-01-09 22:56:50	2011-12-26 16:49:35	2012-02-26 16:49:35	34	48	61	71	74	75	depression
	13	2553640	78	2011-02-12 08:22:51			1	2	2	2	8	8	control
	14	2733670	96	2011-12-06 22:31:24			96	96	96	96	96	96	control
	15	1641948	91	2011-10-29 13:28:41			22	90	91	91	91	91	control
	16	4881348	90	2010-11-27 03:08:06			15	26	36	39	45	48	control
	17	2326772	79	2010-11-15 14:41:21			4	24	37	38	38	38	control
	18	9516190	93	2007-10-16 00:42:08			0	0	0	0	0	0	control
	19	1089954	76	2011-04-29 04:19:50			11	12	16	34	49	61	control
	20	4821269	98	2011-09-04 05:04:08			29	55	72	97	98	98	control
	21	9190602	88	2011-12-04 02:42:41			88	88	88	88	88	88	control
	22	7710426	83	2009-06-29 03:40:46			1	3	6	6	6	6	control
	23	3266828	1041	2011-08-10 06:44:30	2012-12-01 04:53:42	2015-12-01 04:53:42	30	53	74	117	190	224	depression
	24	5168705	1029	2011-10-03 05:51:37			21	42	88	110	133	139	control
	25	6760698	1015	2010-11-03 03:14:22			18	39	60	75	82	101	control
	26	8834044	1070	2009-09-11 00:29:17			5	24	32	59	71	89	control
	27	9927251	1190	2011-03-20 12:54:36			0	0	0	0	0	0	control
	28	4375863	944	2010-04-16 07:28:10			13	22	52	69	94	115	control
	29	8286274	898	2011-01-23 17:02:28			31	72	110	146	190	226	control
	30	9140599	949	2011-11-07 01:09:48			10	52	117	366	436	526	control
	31	3327646	1190	2010-07-09 19:51:06			0	0	0	1	2	2	control
	32	6114384	1178	2012-05-14 07:23:01			0	0	0	0	0	155	control
	33	6685751	1060	2011-08-28 20:29:21			60	185	250	370	407	505	control
	34	2645344	2380	2012-06-13 10:49:56	2014-08-12 21:12:55	2014-08-12 21:12:55	25	53	87	108	144	178	depression
	35	8703732	2549	2012-03-30 17:28:23			87	155	217	265	369	468	control
	36	9691476	2059	2011-03-29 08:29:48			46	79	109	148	219	255	control
	37	9636368	2314	2012-09-19 10:18:27			25	63	103	126	144	171	control
	38	6523105	2313	2011-12-24 01:24:34			0	1	1	1	1	1	control
	39	3159264	2198	2013-10-05 10:54:35			14	71	147	160	160	160	control
	40	4740358	2539	2011-10-08 21:37:01			0	0	0	0	0	0	control
	41	5867561	2444	2012-02-02 08:13:45			22	49	69	87	113	120	control
	42	7723176	2025	2007-11-22 03:33:19			10	28	63	77	92	100	control
	43	8954433	2503	2012-04-17 16:34:28			85	166	229	275	327	336	control
	44	4961456	2727	2013-10-14 14:14:06			0	0	0	0	0	0	control
	45	5058008	44	2012-09-29 08:28:37	2013-07-02 21:18:06	2013-09-02 21:18:06	0	0	0	4	7	8	depression
	46	8312700	38	2012-06-15 14:21:40			0	1	5	9	12	14	control
	47	2127892	50	2012-12-02 13:43:02			1	1	1	1	7	16	control
	48	6002426	45	2013-05-07 13:58:08			1	41	45	45	45	45	control
	49	3781298	42	2013-01-24 21:54:13			8	9	14	25	37	42	control
	50	9317081	43	2013-06-22 06:13:42			43	43	43	43	43	43	control
	51	8602453	45	2013-02-09 11:55:04			20	31	36	43	44	45	control
	52	4982696	46	2013-06-11 11:11:07			46	46	46	46	46	46	control
	53	8951172	41	2013-05-26 03:38:38			27	41	41	41	41	41	control
	54	2546606	40	2012-10-11 02:57:51			5	6	6	6	7	11	control
	55	9875446	40	2012-12-01 21:44:11			7	10	12	15	19	20	control
	56	7454046	396	2013-03-07 14:59:51	2015-12-08 18:23:45	2015-12-08 18:23:45	0	1	6	14	24	33	depression
	57	1908445	393	2015-01-15 14:58:21			23	38	98	121	145	168	control
	58	4161599	423	2012-12-27 20:48:37			2	2	2	4	41	47	control
	59	5562178	397	2011-11-08 19:25:34			0	2	3	4	4	6	control
	60	8940492	447	2012-07-31 15:32:06			0	7	17	19	33	42	control
	61	2367723	429	2012-09-19 19:40:02			1	7	17	20	50	62	control
	62	5179764	409	2012-12-17 23:23:17			0	0	0	0	0	0	control
	63	7945185	422	2013-09-13 15:39:24			22	47	56	71	77	102	control
	64	1573250	366	2015-05-17 17:46:27			97	187	299	350	359	363	control
	65	3970656	451	2012-11-19 10:08:15			0	0	0	0	0	0	control
	66	9998618	454	2013-06-20 14:38:17			0	0	0	0	0	0	control
	67	2999957	506	2012-02-26 19:24:57	2014-06-24 00:32:55	2014-08-24 00:32:55	0	0	0	0	0	0	depression
	68	7670443	535	2013-06-02 23:46:06			38	64	78	87	137	186	control
	69	9402592	456	2011-08-25 19:14:31			28	38	61	100	113	126	control
	70	6413828	462	2011-05-03 19:02:15			0	0	0	0	0	0	control
	71	9781558	488	2011-02-01 23:39:56			13	36	64	90	92	98	control
	72	9982339	468	2012-03-09 15:29:07			2	2	7	13	20	44	control
	73	4811361	531	2010-07-17 05:13:59			10	29	40	51	65	74	control
	74	2579256	493	2012-03-08 13:09:20			12	25	37	54	84	96	control
	75	7530178	434	2011-11-02 21:13:33			4	4	5	9	11	21	control
	76	7981001	479	2013-07-07 02:24:49			0	12	21	33	63	76	control
	77	1804625	486	2014-03-02 20:13:23			406	406	406	470	486	486	control
	78	5201651	450	2014-11-17 02:03:25	2015-01-11 01:34:12	2015-03-11 01:34:12	150	450	450	450	450	450	depression
	79	8957447	501	2010-02-22 05:14:34			1	4	6	10	12	16	control
	80	8334139	383	2011-12-31 06:26:31			0	0	0	0	0	0	control
	81	7881691	503	2012-03-11 02:20:24			10	22	41	48	51	58	control
	82	1013046	456	2012-03-10 17:48:13			2	11	16	18	23	27	control
	83	3635580	458	2014-04-28 12:07:23			22	52	91	148	202	277	control
	84	2207586	472	2012-06-13 16:18:47			0	0	0	0	0	0	control
	85	3180907	442	2014-05-22 13:47:45			154	297	353	395	420	427	control
	86	6066126	390	2012-08-17 15:19:45			3	5	16	19	22	23	control
	87	1199205	505	2014-09-19 06:15:15			0	16	20	475	505	505	control
	88	9814092	423	2012-08-29 23:53:16			0	0	0	0	0	0	control
	89	3472050	217	2010-12-27 02:21:43	2011-06-09 02:43:27	2014-06-09 02:43:27	2	25	106	177	196	217	depression
	90	6212063	239	2009-12-29 21:33:51			26	41	86	89	118	142	control
	91	5732064	248	2007-12-25 21:22:33			1	2	7	16	19	21	control
	92	2068195	205	2010-11-12 07:13:40			19	47	69	111	135	152	control
	93	7080249	200	2010-05-22 08:54:51			7	20	34	46	53	58	control
	94	4275526	197	2009-02-25 01:35:12			11	25	32	41	43	49	control
	95	2575755	214	2011-04-25 23:43:28			211	214	214	214	214	214	control
	96	3628934	220	2010-10-10 03:59:41			2	2	2	2	2	2	control
	97	2728832	199	2008-10-02 21:53:07			16	32	61	78	95	103	control
	98	1332558	228	2009-11-22 05:49:27			19	29	31	33	40	40	control
	99	9151585	207	2011-02-19 17:09:45			23	45	183	207	207	207	control
	100	2470397	595	2012-08-25 09:01:08	2014-06-12 10:53:25	2014-08-12 10:53:25	52	65	81	88	112	298	depression
	101	9002283	557	2012-11-08 00:04:03			0	4	25	42	52	70	control
	102	6044238	597	2012-12-13 22:23:40			0	0	0	0	0	0	control
	103	4150647	540	2011-11-21 03:27:48			2	2	3	8	59	65	control
	104	6144680	641	2011-12-03 20:13:42			10	31	42	49	71	102	control
	105	3402600	678	2011-11-07 03:48:12			0	0	0	0	0	1	control
	106	6897491	626	2011-10-19 19:11:20			0	0	0	0	0	0	control
	107	5586838	637	2011-08-10 19:58:07			27	41	73	101	103	108	control
	108	2617797	607	2008-11-27 16:57:49			1	2	4	7	7	7	control
	109	6555695	525	2013-01-28 21:46:23			63	98	127	203	271	324	control
	110	3075375	673	2012-06-18 10:44:36			28	38	38	49	49	49	control
	111	5802202	1110	2012-01-15 20:11:30	2014-09-15 16:09:40	2015-09-15 16:09:40	14	21	42	120	202	242	depression
	112	4148880	1097	2010-03-20 07:27:40			1	1	1	3	3	15	control
	113	2906387	1211	2013-01-27 00:18:38			19	67	86	119	134	162	control
	114	8766173	1225	2011-11-27 16:11:42			31	46	67	111	159	201	control
	115	6245415	1265	2014-01-20 15:59:57			244	442	522	545	637	772	control
	116	3763849	1020	2013-12-10 03:50:50			22	66	139	222	319	458	control
	117	7512248	1089	2012-01-10 00:40:01			2	8	9	20	25	35	control
	118	7339407	1001	2012-12-16 02:51:21			149	340	423	431	435	455	control
	119	2213850	1062	2012-04-03 03:47:54			7	10	31	46	58	65	control
	120	5392273	1048	2012-03-31 09:29:18			61	168	258	390	477	535	control
	121	8598062	953	2012-03-14 03:22:34			0	0	0	0	2	2	control
	122	5301175	44	2010-02-22 22:50:49	2011-03-04 06:48:15	2012-03-04 06:48:15	11	32	35	35	35	35	depression
	123	5284203	39	2009-02-04 09:54:42			4	8	10	12	16	21	control
	124	5799731	49	2009-10-14 10:57:06			12	29	34	35	40	44	control
	125	2375564	50	2010-02-11 07:37:21			10	11	11	16	17	35	control
	126	1552660	49	2010-10-21 19:44:28			0	0	0	5	49	49	control
	127	6414829	49	2011-01-20 21:36:59			38	49	49	49	49	49	control
	128	3173467	41	2010-03-27 14:49:32			6	14	14	17	25	29	control
	129	9344419	43	2010-11-09 21:06:14			10	31	38	41	43	43	control
	130	4213582	44	2008-08-22 23:49:29			0	0	1	2	2	2	control
	131	7385863	41	2010-10-04 22:17:46			19	23	25	37	39	41	control
	132	5647761	48	2011-01-07 17:24:04			26	48	48	48	48	48	control
	133	9886648	145	2011-04-05 17:12:57	2014-11-12 17:24:37	2014-11-12 17:24:37	0	2	3	4	4	4	depression
	134	8300993	129	2014-09-07 06:43:56			48	86	129	129	129	129	control
	135	4590513	159	2014-08-20 23:14:59			0	0	159	159	159	159	control
	136	4350284	146	2011-01-18 14:33:08			0	0	0	0	0	0	control
	137	9048022	166	2012-07-27 22:21:46			3	5	12	21	22	37	control
	138	4342811	153	2013-05-16 17:43:40			0	0	0	0	0	0	control
	139	4436675	155	2013-05-24 22:04:57			0	0	2	2	2	2	control
	140	4716240	144	2013-03-14 04:04:15			10	13	21	22	27	35	control
	141	5515786	129	2014-02-18 23:38:27			38	82	97	115	120	120	control
	142	9317619	145	2012-10-20 06:55:49			1	1	4	5	6	14	control
	143	7995644	133	2012-07-17 02:01:53			4	6	17	36	37	37	control
	144	6710154	719	2011-03-15 23:06:28	2012-12-14 05:15:04	2015-12-14 05:15:04	57	113	177	202	233	255	depression
	145	5990988	622	2010-04-22 01:39:27			0	0	1	1	1	1	control
	146	1523253	677	2012-03-27 05:40:45			75	235	275	293	309	347	control
	147	9869037	761	2007-11-14 01:58:15			26	38	47	49	56	65	control
	148	9871469	789	2012-07-01 23:17:05			163	444	603	673	759	789	control
	149	6117175	762	2010-10-17 14:05:18			13	18	25	33	50	78	control
	150	3430602	746	2009-05-30 16:41:46			64	137	160	175	198	207	control
	151	2417246	778	2011-06-18 00:57:04			1	26	82	126	176	191	control
	152	7655808	627	2011-08-09 21:24:55			5	12	18	37	39	43	control
	153	6402586	753	2010-09-16 15:57:45			0	3	13	29	50	54	control
	154	7740815	658	2010-09-11 20:03:40			43	73	87	109	121	149	control
	155	2472595	587	2011-11-26 23:59:58	2013-05-12 17:01:47	2013-05-12 17:01:47	15	63	75	145	176	195	depression
	156	7512456	533	2011-08-10 17:49:22			1	1	3	10	13	19	control
	157	8611372	670	2011-05-09 22:39:56			12	19	36	43	45	54	control
	158	5470208	581	2012-01-19 13:06:03			40	89	187	220	237	275	control
	159	6849871	571	2011-08-06 06:55:48			63	104	175	236	287	301	control
	160	5227830	623	2010-08-07 07:51:10			1	5	5	5	11	19	control
	161	6771971	570	2012-05-06 05:56:41			94	147	263	326	362	374	control
	162	8127879	508	2011-02-17 03:41:20			39	50	66	78	94	105	control
	163	4655448	592	2011-07-21 17:16:01			8	16	19	25	32	46	control
	164	3818470	541	2008-05-02 19:28:22			0	0	0	0	0	0	control
	165	8337581	628	2012-04-19 20:16:56			48	83	119	187	209	251	control
	166	5229158	1136	2011-08-07 01:17:43	2014-06-12 18:32:11	2014-08-12 18:32:11	83	182	238	293	360	421	depression
	167	1407988	1267	2011-12-10 23:28:29			26	49	83	126	140	180	control
	168	7949542	1269	2010-11-11 20:19:44			20	27	45	46	62	70	control
	169	6925425	1025	2008-12-09 10:00:40			17	28	51	65	107	174	control
	170	7298670	1151	2013-04-28 09:26:50			342	511	695	809	979	1023	control
	171	6548086	1000	2011-08-05 21:50:39			0	0	0	0	0	6	control
	172	2791407	1298	2012-11-25 20:04:25			22	60	76	353	599	771	control
	173	2774076	1064	2012-08-22 02:08:03			0	0	0	0	0	2	control
	174	6928679	1090	2012-04-10 15:34:59			67	139	232	302	361	389	control
	175	8166706	1066	2013-02-11 19:48:10			9	30	50	130	184	282	control
	176	7373249	1229	2011-08-05 21:17:07			0	0	0	0	0	0	control
	177	6461695	17	2012-01-17 21:52:36	2012-02-14 00:17:41	2012-04-14 00:17:41	17	17	17	17	17	17	depression
	178	1575127	19	2011-09-08 02:38:32			4	8	13	13	15	19	control
	179	4589824	17	2011-10-22 16:54:36			3	3	5	16	17	17	control
	180	8641028	18	2011-11-21 01:05:41			8	14	17	18	18	18	control
	181	6210824	16	2011-05-02 04:46:50			7	8	9	9	10	10	control
	182	7040626	15	2011-09-10 01:32:28			0	4	4	4	4	15	control
	183	5723265	16	2012-01-19 07:03:53			16	16	16	16	16	16	control
	184	8617569	17	2011-11-15 16:02:01			4	5	15	17	17	17	control
	185	2810231	18	2012-02-01 15:37:32			18	18	18	18	18	18	control
	186	4288937	17	2011-12-28 05:09:12			1	17	17	17	17	17	control
	187	5739515	16	2011-08-06 18:58:38			3	5	11	14	15	15	control
	188	5484285	421	2015-10-02 21:42:29	2016-01-26 10:20:56	2016-01-26 10:20:56	40	203	350	418	421	421	depression
	189	5541139	468	2014-07-07 17:26:23			44	111	150	162	171	174	control
	190	4651792	373	2012-08-31 22:03:33			0	6	9	25	32	33	control
	191	9337819	460	2013-08-21 07:33:19			20	28	41	46	81	107	control
	192	7717503	445	2014-04-11 20:16:06			17	36	52	64	77	95	control
	193	6569083	367	2015-02-18 00:30:57			32	79	105	135	187	240	control
	194	8295219	401	2011-07-01 18:38:56			1	2	2	4	4	5	control
	195	7038518	463	2013-07-18 12:43:14			0	0	0	0	0	0	control
	196	2540504	453	2012-08-18 15:43:28			0	0	0	0	0	0	control
	197	4408284	459	2015-06-10 15:00:43			58	106	157	246	320	392	control
	198	1872630	423	2013-11-26 13:03:49			104	203	246	270	284	295	control
	199	5976922	682	2014-11-21 09:22:35	2015-10-28 10:15:26	2015-12-28 10:15:26	0	5	6	6	6	28	depression
	200	5208314	662	2014-11-10 18:04:34			55	85	97	114	262	329	control
	201	5658448	726	2014-08-12 17:49:20			0	0	4	37	46	92	control
	202	4373695	653	2011-09-27 22:09:14			1	1	6	9	17	21	control
	203	7634076	766	2012-02-28 03:33:54			10	10	11	12	18	25	control
	204	8819241	755	2013-03-29 13:33:23			14	21	24	30	56	80	control
	205	8483906	584	2013-02-18 17:16:23			15	29	48	65	71	101	control
	206	9815014	615	2014-04-25 18:46:18			0	0	22	36	42	56	control
	207	1526031	740	2012-05-15 08:51:56			10	17	19	24	39	47	control
	208	9857086	777	2013-05-13 04:21:47			0	4	6	12	16	27	control
	209	4476034	613	2014-04-08 11:47:11			8	16	59	92	101	101	control
	210	2684059	231	2013-06-28 03:59:56	2013-12-04 19:51:19	2014-02-04 19:51:19	153	226	227	227	227	231	depression
	211	1363508	209	2013-09-25 18:12:55			22	143	209	209	209	209	control
	212	5092573	214	2010-03-21 16:28:45			0	0	0	0	0	0	control
	213	5322928	204	2012-06-29 23:39:15			14	18	19	27	38	69	control
	214	6690388	260	2012-10-19 22:06:02			5	23	32	48	60	70	control
	215	4111316	247	2011-01-11 18:22:03			0	0	0	0	0	0	control
	216	5115132	253	2012-05-16 23:13:49			0	0	0	0	1	1	control
	217	4942112	249	2012-05-15 16:52:08			24	31	37	41	49	60	control
	218	7163877	225	2012-12-16 03:18:48			11	22	28	40	42	53	control
	219	3762649	215	2012-02-24 06:00:39			0	0	0	0	0	0	control
	220	9578782	224	2013-01-19 17:35:15			10	15	22	27	33	38	control
	221	8539088	40	2015-09-18 01:27:31	2015-11-30 20:45:28	2016-01-31 20:45:28	10	23	40	40	40	40	depression
	222	8396453	35	2013-01-13 14:13:03			0	0	0	0	0	0	control
	223	8590175	36	2015-07-06 14:30:58			32	35	35	35	35	36	control
	224	5702805	35	2011-01-10 21:26:37			0	0	0	0	0	0	control
	225	3131083	36	2015-03-02 20:13:04			0	0	0	0	1	2	control
	226	1344451	44	2015-08-24 02:01:51			16	28	42	44	44	44	control
	227	1167669	42	2015-11-17 00:14:33			42	42	42	42	42	42	control
	228	8822055	39	2015-08-08 18:28:59			4	4	9	24	39	39	control
	229	4339694	43	2015-11-02 02:01:30			35	43	43	43	43	43	control
	230	9896500	40	2015-09-09 15:39:56			12	31	40	40	40	40	control
	231	1016091	36	2014-05-18 17:04:55			0	5	5	9	9	12	control
	232	5357983	11	2011-03-15 07:39:21	2011-03-30 05:15:35	2014-03-30 05:15:35	11	11	11	11	11	11	depression
	233	4049872	11	2009-08-30 15:10:16			1	1	1	1	3	4	control
	234	5370621	11	2010-08-07 05:20:33			0	0	0	3	6	9	control
	235	6268606	10	2010-12-09 04:10:29			2	2	4	10	10	10	control
	236	2594586	10	2010-10-27 14:30:54			0	2	2	2	6	10	control
	237	6815853	12	2011-01-24 15:15:34			2	8	12	12	12	12	control
	238	7332660	10	2009-02-10 17:05:49			0	0	0	1	5	6	control
	239	1375200	12	2011-03-09 19:39:01			12	12	12	12	12	12	control
	240	3699578	12	2009-04-08 22:55:36			1	1	1	1	1	1	control
	241	5221584	12	2011-01-14 05:36:51			6	10	12	12	12	12	control
	242	5797612	10	2011-02-17 07:00:01			3	10	10	10	10	10	control
	243	3248259	193	2011-12-14 18:41:12	2013-05-13 17:22:40	2013-05-13 17:22:40	3	6	10	13	44	106	depression
	244	4682695	181	2010-07-12 17:55:42			0	6	9	18	26	43	control
	245	3098533	185	2011-08-10 16:55:43			0	0	1	1	1	12	control
	246	7925920	169	2012-02-11 00:08:00			7	11	19	37	43	45	control
	247	5069726	175	2012-01-20 03:54:12			1	6	7	7	8	9	control
	248	6070728	166	2012-06-06 03:42:20			17	29	51	59	66	67	control
	249	3124073	204	2010-10-14 07:56:11			0	0	0	0	0	0	control
	250	9711138	166	2011-10-09 00:42:24			0	0	0	0	0	0	control
	251	1556927	215	2010-01-04 04:30:18			0	0	1	2	2	2	control
	252	2410680	178	2012-07-16 20:28:18			24	33	51	65	93	115	control
	253	3586936	213	2011-10-09 05:32:00			0	0	0	0	3	27	control
	254	5723715	117	2011-07-05 17:19:44	2011-11-01 02:03:24	2012-01-01 02:03:24	17	68	103	111	117	117	depression
	255	1945926	133	2011-06-01 08:49:02			37	53	84	97	130	133	control
	256	5804470	111	2011-10-07 16:47:48			111	111	111	111	111	111	control
	257	9035226	117	2011-04-20 19:55:00			2	3	25	102	115	116	control
	258	6132355	128	2011-06-21 04:05:12			21	49	63	87	128	128	control
	259	5001774	133	2011-06-22 06:50:35			10	17	38	98	133	133	control
	260	4126864	133	2009-08-22 02:22:56			0	0	0	0	0	0	control
	261	7724336	118	2011-06-07 03:59:15			30	39	82	115	116	118	control
	262	6155299	123	2011-06-18 04:15:31			11	29	31	82	123	123	control
	263	2550568	121	2011-06-11 00:40:49			23	50	79	96	117	121	control
	264	3881605	125	2011-10-13 01:25:08			125	125	125	125	125	125	control
	265	3966172	2165	2013-05-11 11:53:59	2015-07-16 15:59:32	2015-09-16 15:59:32	164	250	319	528	748	984	depression
	266	9365059	1993	2011-07-20 07:07:29			0	1	7	20	38	56	control
	267	7811945	2013	2012-01-23 22:12:10			25	71	130	172	214	257	control
	268	3644232	1852	2012-09-20 23:52:06			55	71	91	183	248	279	control
	269	8594815	2089	2012-06-12 01:59:35			0	0	0	0	0	0	control
	270	6965501	2233	2010-10-23 01:23:30			0	1	1	1	8	16	control
	271	9761619	2486	2013-09-16 23:49:22			0	0	0	0	0	0	control
	272	1218821	1924	2012-01-17 05:01:51			53	137	219	269	318	396	control
	273	6588220	2068	2011-04-01 20:31:30			0	0	0	0	0	0	control
	274	3739267	2002	2011-10-22 14:45:11			1	1	1	1	2	8	control
	275	1983379	2155	2014-06-21 23:38:38			5	9	16	63	351	649	control
	276	5197427	601	2012-06-12 23:36:20	2014-03-18 20:25:21	2014-05-18 20:25:21	14	34	40	47	57	65	depression
	277	7761798	522	2013-02-27 09:37:50			0	0	0	0	0	0	control
	278	6350229	582	2011-07-23 03:55:26			2	5	13	19	24	32	control
	279	5988171	584	2012-10-25 01:16:07			2	43	58	78	102	122	control
	280	6698830	660	2013-02-05 05:31:58			0	0	0	0	0	0	control
	281	8424627	600	2012-08-11 05:30:06			24	67	98	116	126	130	control
	282	5774161	517	2010-09-30 02:34:29			5	8	10	14	18	22	control
	283	6601196	515	2011-10-09 04:02:00			0	3	5	7	17	27	control
	284	1095484	593	2013-07-28 01:03:23			29	46	218	305	365	449	control
	285	6162149	536	2011-05-07 18:09:00			1	6	19	38	66	96	control
	286	5414402	546	2012-04-16 02:39:38			7	10	19	31	40	50	control
	287	9153397	205	2015-06-18 23:59:26	2016-01-02 02:34:48	2016-01-02 02:34:48	14	54	104	153	160	182	depression
	288	6062830	207	2012-08-22 19:00:06			8	8	8	8	8	8	control
	289	1101691	181	2015-02-28 16:06:36			0	3	4	5	7	12	control
	290	7074828	190	2015-02-17 06:06:06			16	38	55	122	133	133	control
	291	9207625	187	2013-07-02 20:52:52			0	0	0	0	0	0	control
	292	3872055	185	2013-02-15 08:54:06			6	15	18	22	22	24	control
	293	2364320	224	2014-08-07 08:46:51			0	4	7	10	21	30	control
	294	6484560	186	2011-11-26 18:10:40			0	4	6	6	6	6	control
	295	4228594	230	2014-05-01 00:29:14			0	0	25	25	25	28	control
	296	7509970	222	2012-04-29 17:38:36			0	0	0	0	1	1	control
	297	3627029	191	2012-03-03 05:17:56			23	35	46	54	56	64	control
	298	7584269	17	2013-09-01 07:28:39	2013-09-17 08:03:01	2014-09-17 08:03:01	17	17	17	17	17	17	depression
	299	6791914	18	2013-05-30 06:24:08			0	13	13	18	18	18	control
	300	6449320	19	2013-01-06 22:02:33			3	8	15	16	18	18	control
	301	2083713	19	2012-10-01 22:19:43			0	0	0	0	0	0	control
	302	1437200	17	2013-06-13 18:10:21			16	16	16	17	17	17	control
	303	6390275	17	2013-08-30 01:44:32			17	17	17	17	17	17	control
	304	8917685	16	2012-08-03 13:15:19			0	0	0	0	0	0	control
	305	2832293	16	2012-01-17 13:52:06			10	10	14	14	14	14	control
	306	7047556	19	2013-07-24 13:15:35			4	19	19	19	19	19	control
	307	3441922	19	2013-06-28 07:57:42			8	15	19	19	19	19	control
	308	3731096	17	2013-05-16 03:26:14			0	1	3	12	17	17	control
	309	2418258	144	2013-12-14 12:16:22	2015-06-21 15:03:23	2015-08-21 15:03:23	7	10	14	24	30	36	depression
	310	3276344	147	2013-05-10 17:56:48			0	3	36	44	112	119	control
	311	6694783	143	2012-08-03 04:12:09			0	0	0	0	0	0	control
	312	2156253	154	2013-12-30 19:38:22			29	37	48	75	83	94	control
	313	2929565	138	2012-11-14 17:02:36			0	0	0	0	0	0	control
	314	4946803	157	2015-01-07 15:40:46			21	42	49	84	116	157	control
	315	6155219	129	2011-07-31 20:13:23			0	0	0	0	0	0	control
	316	4069114	129	2012-01-03 22:47:22			0	0	0	0	0	0	control
	317	3511830	124	2014-11-07 08:16:48			0	2	9	12	20	28	control
	318	2026952	140	2014-11-24 14:05:24			0	0	0	0	0	20	control
	319	9097224	135	2014-02-18 01:45:01			7	7	8	8	8	8	control
	320	5206976	3327	2012-02-28 07:37:23	2014-03-24 21:56:02	2014-05-24 21:56:02	67	116	135	218	275	341	depression
	321	1845391	2982	2011-09-05 11:54:35			9	17	42	43	155	545	control
	322	2182448	3052	2012-07-09 01:35:04			196	244	300	353	432	550	control
	323	7275927	2954	2011-08-24 21:43:02			0	0	0	0	0	0	control
	324	8376549	3272	2012-10-13 03:30:32			232	232	232	234	266	370	control
	325	9264853	3349	2013-08-10 12:59:21			0	0	0	0	0	0	control
	326	9537809	3431	2012-04-01 04:45:54			0	0	6	42	43	120	control
	327	6313691	3675	2011-10-04 20:11:15			58	99	142	177	217	311	control
	328	6688323	3075	2011-09-11 12:40:10			5	23	47	60	67	85	control
	329	9628758	3254	2009-08-11 23:16:18			90	180	244	343	523	646	control
	330	2830915	3352	2012-07-22 20:11:25			38	232	814	1742	3048	3133	control
	331	8750189	45	2012-04-26 00:55:28	2012-11-20 02:50:05	2013-01-20 02:50:05	2	14	18	26	31	36	depression
	332	7574989	47	2011-11-13 05:53:20			15	15	16	19	23	25	control
	333	6758721	46	2012-07-08 19:04:05			16	28	41	44	46	46	control
	334	7886323	49	2012-03-30 20:27:11			0	3	12	13	16	21	control
	335	6896073	43	2012-10-01 07:36:59			25	43	43	43	43	43	control
	336	2460494	41	2012-10-31 03:58:14			41	41	41	41	41	41	control
	337	4046667	42	2012-05-31 19:12:57			25	30	32	37	41	41	control
	338	2174895	41	2012-04-28 03:31:54			0	0	4	10	23	29	control
	339	5586469	39	2012-01-06 05:31:48			7	9	21	21	27	28	control
	340	2620977	41	2012-06-11 06:39:43			9	19	26	32	40	41	control
	341	1621920	50	2012-08-27 01:04:21			13	19	43	50	50	50	control
	342	1279151	1959	2012-06-09 21:11:26	2016-01-15 23:31:13	2016-01-15 23:31:13	72	177	231	290	315	375	depression
	343	4748686	1713	2013-04-03 14:44:23			92	183	252	291	354	486	control
	344	3907151	1849	2010-10-28 01:58:54			32	58	93	129	162	185	control
	345	7360576	1762	2010-12-08 17:00:25			33	59	101	116	140	165	control
	346	1198519	1928	2013-04-18 21:12:52			36	59	67	111	180	262	control
	347	6189955	2078	2009-10-27 21:27:46			19	68	83	124	133	142	control
	348	8654844	2045	2012-05-08 19:55:14			19	46	72	100	127	153	control
	349	9164319	1724	2013-04-07 03:17:59			27	65	138	224	253	295	control
	350	1747150	2069	2007-02-23 21:39:15			10	21	27	32	38	47	control
	351	8579015	1704	2013-10-08 19:22:16			27	85	135	176	193	222	control
	352	5814493	2186	2014-06-24 23:31:29			61	154	348	500	605	683	control
	353	1515854	103	2013-07-08 05:12:09	2013-11-03 18:42:38	2013-11-03 18:42:38	3	4	19	69	103	103	depression
	354	3936076	103	2012-07-07 17:24:19			13	16	19	23	28	34	control
	355	2987070	117	2011-11-06 17:15:38			0	0	1	3	5	8	control
	356	8974694	94	2013-08-20 19:03:46			21	60	94	94	94	94	control
	357	2721002	103	2013-09-10 06:55:34			73	103	103	103	103	103	control
	358	2229839	91	2013-04-02 05:40:44			0	0	2	4	14	16	control
	359	6681978	101	2009-08-01 23:33:37			0	0	0	0	0	0	control
	360	7109915	108	2012-08-31 23:59:21			1	3	4	7	7	8	control
	361	4567035	93	2013-07-17 03:37:02			13	37	57	93	93	93	control
	362	6043861	93	2013-08-16 21:54:23			25	61	93	93	93	93	control
	363	6941235	108	2013-08-15 21:50:35			63	99	108	108	108	108	control
	364	1812324	1165	2010-10-18 09:13:53	2013-07-09 03:19:05	2013-07-09 03:19:05	41	107	121	155	179	197	depression
	365	4384180	1318	2011-11-01 18:20:45			94	127	213	324	373	553	control
	366	1453370	1015	2011-08-01 15:53:36			14	35	58	85	115	165	control
	367	2112406	1072	2012-08-31 06:52:56			2	6	8	8	29	128	control
	368	5500728	1029	2011-05-04 02:51:55			0	0	1	4	11	14	control
	369	8805735	1122	2008-10-15 20:40:12			0	0	0	0	0	4	control
	370	2174621	1004	2011-03-02 16:44:15			26	37	51	57	58	74	control
	371	1979274	1128	2009-10-21 23:39:47			2	15	26	33	33	33	control
	372	2275194	1203	2011-07-13 15:32:48			0	2	2	5	10	11	control
	373	8583534	1226	2012-07-30 16:18:31			46	152	249	335	425	551	control
	374	8280322	1082	2012-05-10 20:23:03			0	0	29	93	95	126	control
	375	1121514	179	2014-04-16 20:05:31	2015-11-04 18:33:30	2015-11-04 18:33:30	23	25	52	56	57	59	depression
	376	7430998	157	2014-09-02 13:27:37			0	0	0	0	0	0	control
	377	1000586	196	2013-02-19 10:08:58			0	0	0	0	0	0	control
	378	3673149	165	2015-01-06 19:03:51			36	69	105	119	125	132	control
	379	3489747	159	2015-08-10 17:26:45			13	91	136	159	159	159	control
	380	2323567	153	2014-09-09 13:28:56			11	18	32	51	82	97	control
	381	9985806	162	2014-03-10 06:06:25			1	3	5	11	14	19	control
	382	1965036	153	2012-03-12 05:35:12			0	0	0	0	0	0	control
	383	4823107	169	2015-05-16 09:16:03			19	38	57	104	132	163	control
	384	5623435	187	2012-12-15 01:34:04			0	0	0	0	0	0	control
	385	2713446	200	2014-09-12 02:36:01			9	15	31	62	80	126	control
	386	6248197	499	2008-10-14 13:50:27	2009-06-23 17:39:52	2009-06-23 17:39:52	65	104	150	355	439	453	depression
	387	9342591	471	2007-05-04 21:37:43			0	0	0	4	10	12	control
	388	7894037	441	2006-11-01 03:31:13			8	10	13	15	23	32	control
	389	7225337	455	2007-10-30 21:23:50			7	17	34	40	58	88	control
	390	8414323	568	2006-08-14 15:39:56			9	11	21	39	46	49	control
	391	8245389	525	2007-07-09 20:08:39			0	0	0	6	23	74	control
	392	1973070	497	2008-05-30 01:51:13			6	15	80	179	234	386	control
	393	7493786	471	2007-11-01 08:44:03			19	50	68	75	107	157	control
	394	1625846	443	2008-04-09 23:55:29			0	0	0	0	0	0	control
	395	6824608	524	2008-09-04 00:12:53			17	23	31	84	209	281	control
	396	3330184	464	2006-07-18 06:31:35			0	0	2	3	3	23	control
	397	7236590	55	2011-09-07 21:27:59	2011-11-16 05:10:18	2014-11-16 05:10:18	6	25	55	55	55	55	depression
	398	7489972	60	2011-09-10 18:46:40			11	45	60	60	60	60	control
	399	4792149	51	2011-07-26 20:03:21			28	35	35	50	51	51	control
	400	5071723	56	2010-11-22 02:52:19			3	8	13	22	32	41	control
	401	4210564	50	2010-01-09 05:01:24			3	4	5	5	6	6	control
	402	1338561	50	2010-09-28 20:57:19			0	11	31	47	49	49	control
	403	2645820	58	2011-09-02 15:56:29			9	48	58	58	58	58	control
	404	3342413	56	2011-08-19 02:50:56			11	26	50	56	56	56	control
	405	1539590	62	2011-08-08 19:53:15			21	33	50	62	62	62	control
	406	6128155	62	2011-10-16 01:19:07			54	62	62	62	62	62	control
	407	4825163	50	2011-04-12 14:08:26			18	23	30	35	40	47	control
	408	1340498	161	2012-01-21 08:27:11	2016-02-04 10:04:09	2016-02-04 10:04:09	0	0	1	1	14	15	depression
	409	9855691	177	2011-09-06 09:56:32			0	0	0	0	0	0	control
	410	7512535	150	2012-07-06 22:59:01			0	0	0	0	0	0	control
	411	5717573	178	2014-08-28 11:49:29			7	9	15	18	20	23	control
	412	6221169	178	2011-12-21 22:49:10			2	5	6	6	6	7	control
	413	6173710	147	2013-01-06 21:53:22			14	17	25	33	38	43	control
	414	2610163	143	2015-02-28 11:37:25			25	34	47	103	108	113	control
	415	4489887	173	2015-10-03 23:30:40			28	61	84	154	173	173	control
	416	2062043	184	2014-12-16 11:33:51			0	0	0	0	38	133	control
	417	4018969	165	2012-06-18 00:15:44			0	0	0	0	0	0	control
	418	7006190	144	2011-04-14 08:55:02			0	2	9	11	11	13	control
	419	2981398	936	2013-01-23 10:30:23	2016-06-01 18:57:45	2016-06-01 18:57:45	13	49	104	114	153	183	depression
	420	3215290	974	2012-03-13 05:19:35			1	4	8	12	14	19	control
	421	4824472	852	2011-05-25 16:16:56			13	31	65	92	101	108	control
	422	5782927	937	2013-07-13 18:10:22			0	1	1	1	1	1	control
	423	7879522	862	2012-07-20 17:54:27			2	3	44	47	53	62	control
	424	4911533	1033	2012-02-29 02:35:26			10	19	48	73	85	102	control
	425	6699121	915	2011-01-08 01:54:14			0	0	1	2	2	5	control
	426	8106412	1032	2013-11-21 19:19:45			16	44	75	83	125	177	control
	427	8849904	842	2011-03-29 01:28:26			6	11	17	35	38	52	control
	428	5862700	893	2015-06-07 01:49:26			99	255	447	539	685	702	control
	429	8770423	1007	2012-12-02 17:13:38			14	50	90	114	154	216	control
	430	3837103	409	2012-03-01 23:36:56	2014-12-18 01:27:24	2014-12-18 01:27:24	45	46	55	55	55	55	depression
	431	3051341	393	2009-02-20 09:30:49			0	0	0	0	0	0	control
	432	3092943	444	2012-10-16 05:08:28			16	30	35	42	59	81	control
	433	1324547	362	2012-07-26 00:42:14			22	38	69	79	85	95	control
	434	4019119	396	2013-12-20 21:08:45			15	34	38	59	100	128	control
	435	3862577	403	2012-06-18 03:02:54			1	4	6	10	14	17	control
	436	5301829	398	2014-02-04 20:08:20			13	15	25	26	51	53	control
	437	8572036	404	2012-06-03 20:33:09			8	10	13	16	24	36	control
	438	9196030	432	2012-02-06 05:43:01			17	35	51	71	99	108	control
	439	6285454	438	2013-01-21 13:30:45			91	141	170	193	265	292	control
	440	2579761	462	2014-04-29 00:15:36			65	90	131	177	215	268	control
	441	7695427	213	2013-10-15 00:13:14	2014-03-10 01:11:49	2014-03-10 01:11:49	39	85	163	174	206	213	depression
	442	3082830	193	2012-09-08 04:55:38			1	1	1	1	1	1	control
	443	5435007	200	2012-12-15 04:08:17			20	30	47	77	81	92	control
	444	9068849	217	2012-01-01 17:30:05			20	50	87	129	155	174	control
	445	2033339	184	2012-08-18 08:56:47			3	7	21	27	33	37	control
	446	4969188	191	2012-10-25 19:41:01			14	16	19	34	34	66	control
	447	3819602	229	2012-06-18 18:02:20			1	3	4	4	4	4	control
	448	6707888	201	2012-10-10 22:08:43			23	39	60	74	80	86	control
	449	8906432	239	2011-08-10 08:45:32			0	0	0	0	3	3	control
	450	3531246	208	2013-01-13 01:13:30			24	55	70	103	129	141	control
	451	6789960	224	2013-01-16 15:28:35			23	57	80	107	125	148	control
	452	9121731	393	2015-03-25 14:40:44	2015-07-01 21:38:06	2015-09-01 21:38:06	76	182	312	393	393	393	depression
	453	1811634	413	2013-09-09 04:14:10			6	10	14	23	45	54	control
	454	4879032	407	2011-09-09 14:43:45			25	37	56	72	80	95	control
	455	2689365	422	2012-02-04 17:11:21			0	0	0	0	0	0	control
	456	6168240	345	2012-07-04 01:58:39			0	3	4	5	7	10	control
	457	4242754	403	2012-06-23 03:46:32			0	0	0	0	0	0	control
	458	5931208	447	2012-04-24 02:10:06			12	46	55	80	109	121	control
	459	9979276	343	2011-12-27 03:27:13			0	1	2	2	2	2	control
	460	4854380	376	2012-01-17 20:09:33			0	0	0	3	7	9	control
	461	8958798	446	2013-05-30 10:02:05			36	70	98	110	119	132	control
	462	2849716	431	2012-05-19 17:12:42			0	0	0	0	0	0	control
	463	7752394	50	2009-10-31 21:28:01	2010-09-22 11:51:52	2013-09-22 11:51:52	9	10	18	33	40	46	depression
	464	1120323	53	2010-07-16 00:48:54			33	50	53	53	53	53	control
	465	9345191	51	2007-07-30 21:27:16			0	0	0	0	0	0	control
	466	7860874	47	2010-06-24 13:44:09			8	12	42	47	47	47	control
	467	7740267	56	2009-09-02 18:07:01			2	2	13	19	29	40	control
	468	3278540	50	2010-04-24 04:32:19			3	22	28	41	43	50	control
	469	5463161	43	2008-11-17 18:39:09			0	0	0	0	0	0	control
	470	2840825	55	2010-07-11 13:44:37			9	42	55	55	55	55	control
	471	2345172	54	2008-12-04 09:34:40			9	17	28	34	34	37	control
	472	1818250	46	2010-02-24 21:21:18			2	8	9	17	41	41	control
	473	6598696	53	2010-03-23 21:50:22			3	16	24	28	32	37	control
	474	5092700	147	2014-05-19 19:58:22	2015-01-08 09:18:13	2015-01-08 09:18:13	31	60	77	85	99	122	depression
	475	3334774	133	2010-07-20 18:20:59			0	0	0	0	2	5	control
	476	3050688	151	2011-07-15 13:30:18			1	4	7	11	14	16	control
	477	8197831	167	2012-03-06 17:09:32			12	15	18	30	31	33	control
	478	7732463	166	2012-09-18 23:21:25			0	0	1	2	2	2	control
	479	2868703	168	2014-08-23 19:06:47			0	0	15	60	168	168	control
	480	7866980	149	2012-08-24 21:19:45			0	0	0	0	0	2	control
	481	5060196	144	2014-12-07 01:57:46			134	144	144	144	144	144	control
	482	4964195	145	2013-07-11 03:41:20			0	0	0	0	0	0	control
	483	3704874	149	2013-01-02 19:53:25			1	4	10	20	29	38	control
	484	6213463	147	2014-03-22 01:43:22			49	86	96	127	130	133	control
	485	6944807	404	2011-07-10 08:36:43	2015-10-09 23:37:10	2016-10-09 23:37:10	5	24	25	25	65	69	depression
	486	1654962	462	2013-05-22 05:16:22			0	0	0	0	0	0	control
	487	1416706	464	2014-01-30 03:13:17			12	23	31	40	44	54	control
	488	1181238	454	2012-07-22 06:57:15			0	0	0	0	0	0	control
	489	6124215	445	2013-08-10 07:27:10			12	12	13	15	35	37	control
	490	3839771	367	2013-03-19 16:03:18			0	5	6	7	8	11	control
	491	1508572	402	2012-11-04 16:26:54			3	3	3	3	8	19	control
	492	6934604	358	2012-05-08 11:46:49			20	67	103	104	106	110	control
	493	3264315	351	2014-08-30 19:21:54			20	30	40	50	76	112	control
	494	2759218	370	2013-10-13 00:01:58			15	26	45	63	68	80	control
	495	2783070	385	2013-01-02 20:27:48			1	4	6	23	25	29	control
	496	4553099	137	2012-03-26 18:50:32	2012-05-19 11:26:31	2012-07-19 11:26:31	52	137	137	137	137	137	depression
	497	9167545	130	2010-03-30 16:09:47			0	0	0	0	0	0	control
	498	5339001	148	2012-03-03 03:50:35			27	81	148	148	148	148	control
	499	7378085	151	2008-09-11 04:03:16			4	92	92	96	96	96	control
	500	4224648	124	2011-02-27 17:45:09			0	0	0	0	0	0	control
	501	1656917	147	2010-09-15 05:09:53			8	24	30	46	55	69	control
	502	6583869	140	2011-10-06 08:05:35			18	34	43	46	62	73	control
	503	1325756	126	2010-05-18 04:39:00			0	0	0	0	0	0	control
	504	1294593	121	2011-05-23 20:08:18			14	45	54	55	66	80	control
	505	5864858	145	2011-10-18 22:48:58			9	34	88	104	122	133	control
	506	9611010	126	2012-02-03 19:56:43			0	15	99	126	126	126	control
	507	9672947	579	2014-11-25 17:27:10	2015-05-11 06:24:18	2015-07-11 06:24:18	5	13	65	116	232	579	depression
	508	4511500	621	2014-05-17 03:30:28			1	1	1	7	31	66	control
	509	1524204	571	2013-01-27 04:32:07			9	17	25	51	85	103	control
	510	6233356	569	2012-07-03 02:55:50			0	0	0	0	0	0	control
	511	5144746	554	2013-11-06 20:36:34			0	0	1	1	1	1	control
	512	8264697	639	2013-09-27 04:27:06			1	22	28	29	36	50	control
	513	3316516	551	2013-03-31 06:34:08			9	47	55	58	64	67	control
	514	8346854	577	2013-06-01 08:11:13			100	131	225	283	338	454	control
	515	7844743	556	2011-05-02 01:55:38			0	0	0	0	1	1	control
	516	7091752	552	2012-11-03 04:22:36			13	29	44	62	79	87	control
	517	1604992	504	2014-10-04 20:13:47			0	0	0	207	346	456	control
	518	4477874	586	2012-07-13 05:34:59	2013-04-19 04:36:13	2013-04-19 04:36:13	42	47	47	55	56	58	depression
	519	4472896	672	2010-11-23 23:23:59			0	0	0	2	3	4	control
	520	1028727	590	2011-07-14 16:08:17			3	23	31	34	36	38	control
	521	7241549	653	2012-04-13 23:55:19			30	76	95	148	183	220	control
	522	8349117	593	2008-03-05 06:15:18			4	5	8	13	14	14	control
	523	9539096	505	2010-08-20 04:01:51			26	41	54	68	76	85	control
	524	6286217	568	2012-10-02 03:02:46			78	104	136	246	338	507	control
	525	6054680	575	2011-09-17 03:09:35			66	66	66	89	96	101	control
	526	3690530	553	2011-06-19 20:53:57			16	22	26	46	52	57	control
	527	3440585	587	2011-11-17 01:56:49			0	0	0	0	0	0	control
	528	7948533	642	2011-06-28 05:00:25			9	20	57	73	80	92	control
	529	4279597	926	2008-07-31 04:24:40	2013-08-04 15:33:59	2016-08-04 15:33:59	8	10	23	42	45	45	depression
	530	8610323	985	2010-03-22 01:09:47			2	2	2	2	2	3	control
	531	8958677	832	2009-09-30 07:46:40			1	5	7	18	28	29	control
	532	1839012	965	2010-09-27 02:22:36			5	8	13	16	33	38	control
	533	1347314	907	2011-04-28 20:25:39			50	110	269	302	315	332	control
	534	9623575	1015	2012-06-11 00:32:56			28	53	92	112	154	172	control
	535	9093942	883	2011-06-27 06:34:23			13	33	52	65	90	98	control
	536	7802671	1006	2010-10-22 21:39:31			3	3	3	3	3	3	control
	537	5084227	856	2011-11-17 05:31:04			22	36	36	41	54	73	control
	538	2164807	922	2011-09-08 06:52:07			0	2	2	10	44	67	control
	539	9533249	933	2013-04-22 01:35:35			40	126	446	933	933	933	control
	540	1060415	27	2012-03-01 05:02:47	2012-05-05 04:07:22	2015-05-05 04:07:22	14	19	27	27	27	27	depression
	541	9589947	28	2012-01-11 21:24:34			19	24	24	26	28	28	control
	542	3161774	24	2012-04-21 04:39:47			24	24	24	24	24	24	control
	543	7710741	27	2012-03-10 22:42:12			19	27	27	27	27	27	control
	544	2344186	28	2011-12-09 21:47:13			2	4	13	22	27	28	control
	545	2148916	24	2011-09-08 05:38:38			0	0	0	1	5	7	control
	546	3411891	26	2011-10-06 03:08:45			7	14	17	19	23	23	control
	547	3553877	27	2012-03-29 07:04:35			21	27	27	27	27	27	control
	548	8867036	25	2012-02-12 06:32:58			21	23	25	25	25	25	control
	549	1746757	24	2011-12-26 09:36:04			19	19	19	19	24	24	control
	550	3254277	28	2011-11-08 04:22:20			10	13	16	23	26	27	control
	551	5693448	1271	2011-02-17 18:54:47	2013-04-04 06:26:49	2013-06-04 06:26:49	14	23	58	60	73	97	depression
	552	6479286	1115	2011-08-06 19:12:08			102	191	245	290	310	323	control
	553	8566827	1094	2010-01-24 18:27:49			13	28	40	43	44	61	control
	554	4918929	1210	2009-03-14 21:11:18			0	0	1	1	34	93	control
	555	1308714	1094	2011-03-23 09:05:21			103	141	186	258	350	396	control
	556	7373403	1404	2009-08-25 14:46:36			0	0	0	0	0	0	control
	557	5782216	1095	2010-08-18 00:23:36			3	35	43	89	188	321	control
	558	8416073	1328	2011-02-09 23:47:17			23	69	86	115	134	160	control
	559	1468449	1326	2011-08-18 18:00:50			13	35	60	72	99	178	control
	560	6936831	1334	2011-04-12 05:57:01			3	5	59	93	161	218	control
	561	1570057	1163	2012-03-06 01:54:59			9	27	40	86	133	206	control
	562	1548282	219	2012-05-20 04:43:20	2013-10-12 16:13:38	2013-10-12 16:13:38	5	20	44	53	60	76	depression
	563	5339501	220	2012-04-05 20:04:09			4	11	11	11	11	11	control
	564	4298782	187	2011-10-23 07:52:13			117	119	121	125	127	127	control
	565	3195658	227	2012-12-22 04:02:12			22	39	43	46	62	70	control
	566	7629880	231	2012-06-21 08:13:52			2	9	24	39	60	90	control
	567	5167895	188	2012-03-19 16:54:45			0	0	0	0	0	0	control
	568	3258144	219	2011-07-22 07:11:25			0	0	0	0	1	2	control
	569	3471143	187	2012-11-01 22:10:53			31	44	48	53	57	98	control
	570	8066661	224	2012-12-19 08:51:36			25	69	86	116	142	160	control
	571	4734155	213	2012-08-14 03:48:41			8	26	35	59	88	100	control
	572	9454986	241	2013-03-25 13:35:59			38	63	112	168	204	220	control
	573	5941569	87	2012-01-08 11:00:19	2013-06-10 05:45:23	2016-06-10 05:45:23	78	78	78	78	78	78	depression
	574	7135795	99	2012-09-30 17:35:15			22	39	43	53	58	58	control
	575	8599645	92	2012-04-09 03:52:45			8	15	24	29	32	59	control
	576	7223271	88	2013-05-23 15:20:56			88	88	88	88	88	88	control
	577	1209711	99	2012-12-10 03:15:35			21	40	53	80	86	93	control
	578	6961945	80	2012-11-16 01:30:20			17	29	41	66	78	78	control
	579	1178493	86	2012-10-01 19:30:41			4	17	36	43	55	58	control
	580	6717371	85	2012-08-25 03:11:01			6	14	26	46	52	54	control
	581	9007237	95	2012-07-08 08:09:18			3	6	17	41	49	54	control
	582	4699906	97	2013-02-03 04:49:00			65	73	84	94	97	97	control
	583	8496685	88	2012-01-03 00:27:40			2	5	21	22	22	23	control
	584	4776861	82	2010-01-02 23:05:37	2010-07-09 17:16:50	2010-09-09 17:16:50	11	17	18	18	24	35	depression
	585	9280850	80	2006-04-27 18:26:45			11	12	14	24	31	33	control
	586	8754823	91	2010-05-26 06:17:23			52	91	91	91	91	91	control
	587	8254585	90	2009-08-24 17:44:12			24	44	51	63	66	72	control
	588	4111829	90	2010-03-05 22:27:57			0	38	68	86	90	90	control
	589	3111552	73	2009-09-11 21:14:10			0	0	0	23	37	37	control
	590	5570083	78	2010-06-23 06:58:08			78	78	78	78	78	78	control
	591	9454067	93	2009-08-31 16:23:32			2	5	8	15	35	44	control
	592	1677784	80	2010-02-21 19:25:21			15	28	39	64	80	80	control
	593	7743822	77	2009-05-12 05:22:41			1	5	8	8	9	9	control
	594	1705086	88	2009-10-22 08:19:11			30	59	61	61	61	62	control
	595	3213525	801	2014-04-06 23:54:40	2015-12-24 22:07:51	2016-02-24 22:07:51	88	149	208	280	312	352	depression
	596	3580658	686	2014-12-22 10:36:45			83	143	264	308	354	451	control
	597	7097758	744	2011-01-30 02:09:53			0	0	0	0	0	0	control
	598	2327114	862	2011-11-03 15:03:35			4	17	17	24	47	132	control
	599	7439500	698	2012-08-25 21:13:44			0	0	0	0	0	0	control
	600	6565059	820	2013-03-18 11:25:53			15	17	20	23	28	40	control
	601	6105281	824	2014-06-11 21:16:36			14	32	44	55	64	95	control
	602	3864045	703	2013-08-31 23:13:35			19	51	92	147	169	190	control
	603	3375249	755	2015-03-05 16:51:10			1	3	13	44	98	187	control
	604	3077507	749	2015-10-20 14:43:15			7	576	749	749	749	749	control
	605	6768598	854	2011-06-27 20:50:37			1	6	11	17	18	18	control
	606	9725261	343	2013-03-02 21:16:21	2015-03-01 07:23:36	2015-05-01 07:23:36	0	4	5	9	16	19	depression
	607	2954008	311	2013-05-13 23:03:02			0	0	0	0	0	0	control
	608	8409320	344	2009-12-03 02:30:49			24	44	77	111	128	133	control
	609	7621472	312	2014-06-07 08:57:04			22	56	78	153	242	269	control
	610	6763908	360	2014-04-24 04:29:37			3	4	7	7	7	12	control
	611	3117839	343	2014-10-16 07:29:01			36	59	97	199	343	343	control
	612	7295508	365	2012-10-29 04:23:22			0	0	0	0	0	0	control
	613	9361622	360	2010-12-08 03:57:07			3	4	5	5	5	5	control
	614	9681468	358	2010-01-21 02:16:08			0	4	11	34	51	69	control
	615	4611661	357	2012-02-08 03:07:24			1	2	5	11	23	29	control
	616	1254543	347	2014-11-03 21:16:50			104	227	288	343	347	347	control
	617	4092100	1097	2009-11-13 16:46:34	2011-04-24 17:28:06	2011-04-24 17:28:06	56	169	242	373	575	648	depression
	618	8560624	1000	2010-01-08 17:25:18			31	80	117	195	235	242	control
	619	2454119	1056	2010-02-14 18:56:35			11	42	65	107	147	179	control
	620	3693918	1224	2007-06-04 02:56:25			0	0	0	0	0	0	control
	621	2857708	1040	2010-01-03 11:39:50			0	0	0	0	0	0	control
	622	4454869	1051	2009-09-18 08:25:05			0	5	49	130	171	227	control
	623	1529935	1015	2010-02-06 06:30:48			24	42	55	109	196	247	control
	624	2227403	1239	2008-10-07 18:41:29			0	1	1	2	2	2	control
	625	6006648	1213	2008-07-16 17:24:25			0	0	0	0	0	0	control
	626	2898494	988	2009-01-28 17:31:34			7	9	37	64	79	100	control
	627	5862358	1053	2008-03-12 06:58:43			33	135	275	454	584	643	control
	628	3747431	1127	2010-12-26 07:58:10	2012-02-21 08:57:38	2015-02-21 08:57:38	72	155	241	334	449	549	depression
	629	4599411	1178	2010-01-29 08:53:07			44	72	110	176	191	220	control
	630	6465578	1098	2010-04-13 20:50:27			0	0	1	7	14	27	control
	631	7109981	984	2009-08-28 18:28:44			166	261	311	410	544	638	control
	632	5948071	1019	2010-09-23 01:28:58			11	17	32	42	44	82	control
	633	6755518	1047	2010-12-18 19:09:20			72	126	191	229	255	288	control
	634	7747121	1270	2010-02-26 18:15:56			71	166	222	243	264	278	control
	635	3135646	986	2010-08-26 17:41:02			130	190	270	403	436	474	control
	636	1351467	1289	2007-12-31 20:07:27			62	122	177	210	238	295	control
	637	1785089	1266	2008-08-05 00:36:52			18	41	74	95	131	143	control
	638	2399913	1214	2010-03-15 03:18:31			2	6	6	17	38	75	control
	639	6319143	9	2010-09-23 17:08:18	2013-08-12 03:27:49	2016-08-12 03:27:49	0	0	1	1	3	3	depression
	640	7501399	9	2013-07-23 00:40:48			9	9	9	9	9	9	control
	641	8036734	9	2013-06-19 14:33:08			1	9	9	9	9	9	control
	642	4700268	9	2013-03-15 07:26:06			4	4	4	4	8	9	control
	643	9779630	9	2013-03-18 01:56:10			0	1	5	7	8	9	control
	644	6060096	9	2013-02-25 20:33:07			0	0	0	2	7	9	control
	645	7912762	9	2013-02-25 09:03:46			0	0	0	0	0	9	control
	646	3657007	9	2013-05-01 03:28:40			0	0	3	9	9	9	control
	647	6496006	9	2012-01-08 23:39:06			0	0	2	2	2	2	control
	648	6820536	9	2013-07-07 16:37:10			7	9	9	9	9	9	control
	649	9080521	9	2012-04-25 15:38:59			0	0	0	0	0	0	control
	650	9011762	18	2012-05-23 06:27:00	2012-12-15 17:23:13	2013-12-15 17:23:13	0	0	0	0	7	14	depression
	651	2601337	17	2012-07-24 17:15:23			1	4	6	6	15	17	control
	652	6890043	19	2011-06-22 19:52:16			0	0	1	1	5	5	control
	653	5428469	16	2012-09-13 00:48:20			0	7	10	16	16	16	control
	654	3512128	16	2012-10-03 04:40:07			6	6	16	16	16	16	control
	655	7660572	19	2012-09-27 18:58:27			8	12	19	19	19	19	control
	656	2945253	16	2012-01-27 11:17:31			1	1	10	10	10	10	control
	657	2034838	16	2012-09-17 19:37:37			0	4	12	16	16	16	control
	658	5768214	19	2012-09-02 04:16:36			1	6	8	19	19	19	control
	659	2026759	18	2011-07-06 19:04:28			2	2	2	4	8	16	control
	660	5807006	20	2012-11-05 20:48:50			1	20	20	20	20	20	control
	661	8400564	130	2012-08-11 22:47:47	2013-10-24 21:56:16	2014-10-24 21:56:16	5	23	27	34	47	68	depression
	662	7379805	139	2012-08-13 17:05:32			19	29	47	61	96	127	control
	663	2085399	125	2013-02-21 09:31:44			6	25	41	80	104	109	control
	664	4741291	143	2012-11-13 00:28:47			0	0	0	3	14	45	control
	665	3132447	144	2012-12-01 23:33:30			0	5	17	29	35	38	control
	666	5545311	126	2013-08-26 15:43:46			0	117	126	126	126	126	control
	667	9976241	130	2012-08-13 01:29:14			1	1	5	5	10	10	control
	668	4027227	126	2012-01-16 07:57:44			6	13	22	24	26	33	control
	669	2702437	112	2013-06-17 22:10:36			23	41	98	107	112	112	control
	670	5381898	121	2009-08-24 19:23:45			0	0	0	0	0	0	control
	671	4812786	116	2013-05-20 18:43:31			24	28	28	44	56	116	control
	672	2538997	175	2013-04-25 05:53:30	2014-01-31 22:35:43	2014-03-31 22:35:43	22	86	145	174	174	174	depression
	673	2869381	179	2012-11-03 00:42:49			0	0	0	1	1	1	control
	674	7421719	164	2012-10-17 06:03:59			94	102	110	113	121	125	control
	675	9708981	178	2011-07-23 17:52:04			12	19	25	29	30	41	control
	676	4776020	200	2012-10-08 18:01:48			0	0	0	0	0	0	control
	677	8315462	156	2010-02-24 06:23:18			7	12	16	25	51	62	control
	678	8736310	173	2012-10-30 19:51:21			32	65	112	126	129	133	control
	679	9766011	156	2012-04-10 00:16:48			0	6	7	7	7	7	control
	680	7301943	188	2013-11-24 13:50:48			73	164	188	188	188	188	control
	681	4141919	167	2011-05-27 06:31:10			0	0	0	0	0	0	control
	682	3544791	181	2012-08-17 18:35:53			3	3	8	9	9	29	control
	683	1182104	1586	2012-07-27 02:09:41	2014-04-06 18:06:47	2014-04-06 18:06:47	8	28	211	233	315	388	depression
	684	5228311	1656	2010-03-12 19:00:12			2	5	6	13	35	38	control
	685	9433339	1434	2010-11-11 17:31:45			1	7	8	8	12	23	control
	686	8998758	1671	2011-10-03 23:35:05			64	125	155	195	242	275	control
	687	3941307	1817	2011-08-30 03:26:50			38	60	95	129	200	254	control
	688	8370627	1666	2013-03-03 04:16:14			138	184	231	279	339	583	control
	689	4635295	1451	2009-05-08 01:58:42			3	446	725	1047	1064	1064	control
	690	6772402	1537	2010-07-07 15:10:12			42	53	65	120	164	229	control
	691	9869605	1804	2011-11-22 18:46:55			20	45	56	63	63	64	control
	692	7314419	1721	2013-06-07 12:39:57			33	265	522	787	1023	1186	control
	693	8630605	1491	2010-10-18 10:41:24			23	30	37	41	85	155	control
	694	9033994	170	2015-07-11 04:05:01	2015-11-30 20:00:40	2015-11-30 20:00:40	17	31	53	125	169	170	depression
	695	7042404	185	2011-07-28 17:48:06			0	0	0	0	0	0	control
	696	3145488	164	2012-05-01 23:41:59			0	0	0	0	0	0	control
	697	1109612	145	2012-10-26 15:26:43			0	0	0	0	0	0	control
	698	7943909	176	2014-07-09 18:32:07			19	39	76	86	104	111	control
	699	9145582	157	2014-11-19 12:30:47			13	35	70	89	97	117	control
	700	2316671	148	2012-12-23 17:58:48			0	0	0	0	0	0	control
	701	4281278	191	2013-11-03 17:26:49			0	0	0	0	0	0	control
	702	5881715	166	2014-11-29 14:31:25			27	142	144	147	149	152	control
	703	1913958	165	2011-06-23 14:14:59			0	0	0	0	0	2	control
	704	6217235	171	2013-01-20 13:05:09			0	0	0	0	0	0	control
	705	3224450	194	2011-03-23 14:39:45	2012-06-02 16:06:25	2012-06-02 16:06:25	17	29	51	61	72	85	depression
	706	7577825	192	2010-07-22 03:24:43			25	47	69	90	111	123	control
	707	9319963	207	2011-06-28 18:07:21			8	12	39	52	57	76	control
	708	4193975	220	2011-02-18 04:40:29			0	0	2	2	4	4	control
	709	1872440	207	2011-06-03 03:42:11			0	0	0	0	13	13	control
	710	6708970	179	2012-02-01 06:45:11			69	131	170	177	179	179	control
	711	9579568	208	2011-12-13 18:20:28			69	120	173	199	206	207	control
	712	2121143	186	2011-07-30 00:34:22			15	32	45	57	61	95	control
	713	5348081	187	2011-09-03 23:08:06			39	73	110	137	152	171	control
	714	5762874	214	2010-09-14 18:24:55			5	14	16	32	39	47	control
	715	5893345	219	2011-01-09 00:34:29			13	31	55	80	92	100	control
	716	3405000	66	2011-07-24 19:11:37	2012-10-21 17:02:01	2013-10-21 17:02:01	0	4	12	15	29	42	depression
	717	4560495	74	2010-10-21 22:04:54			14	27	35	44	51	56	control
	718	7824911	67	2011-07-25 18:12:43			26	42	65	65	65	65	control
	719	6386229	69	2012-07-05 19:19:15			1	29	53	69	69	69	control
	720	5088484	65	2009-12-16 21:06:33			17	24	28	41	52	53	control
	721	4502293	69	2011-08-05 01:19:17			7	13	16	19	29	35	control
	722	6715148	63	2012-03-08 06:23:59			25	44	47	47	50	50	control
	723	3217017	75	2011-09-09 01:02:19			0	14	34	46	49	50	control
	724	2523727	73	2011-10-23 05:07:12			12	17	20	27	35	38	control
	725	5310752	66	2011-09-09 14:20:52			4	5	5	5	5	5	control
	726	6997097	69	2012-05-17 02:46:59			8	31	53	61	65	69	control
	727	5369024	146	2012-03-21 06:55:31	2012-09-23 01:34:45	2012-11-23 01:34:45	53	102	115	117	120	134	depression
	728	1664488	157	2012-05-31 15:23:38			24	81	84	152	157	157	control
	729	3805797	155	2012-08-09 16:32:56			93	155	155	155	155	155	control
	730	4966666	132	2011-10-07 17:48:47			28	56	64	108	120	122	control
	731	6788423	161	2011-07-15 07:52:04			12	12	16	43	60	111	control
	732	1933598	156	2012-04-09 06:49:45			26	99	120	147	155	156	control
	733	1800247	127	2012-02-09 22:25:06			6	16	24	32	41	68	control
	734	2823401	164	2012-03-02 17:54:06			19	31	77	97	115	127	control
	735	9913741	139	2011-11-03 04:39:38			13	38	60	76	92	112	control
	736	1400532	126	2012-03-15 03:23:45			6	27	27	68	85	111	control
	737	6259700	148	2011-08-03 07:24:41			7	23	38	44	58	70	control
	738	4307200	965	2013-08-17 22:38:38	2014-10-22 16:34:52	2014-12-22 16:34:52	28	38	83	135	168	192	depression
	739	9706687	895	2011-10-16 05:49:39			0	0	0	0	4	10	control
	740	5847802	969	2013-05-21 22:10:22			89	163	236	266	320	371	control
	741	7774760	1030	2014-02-09 06:54:18			5	6	11	41	248	568	control
	742	9722009	918	2010-10-17 20:55:10			0	0	0	0	0	0	control
	743	3435639	959	2011-10-31 19:07:03			14	18	19	31	36	37	control
	744	3934002	975	2011-11-28 02:15:24			1	2	11	12	15	18	control
	745	6547780	979	2010-08-22 19:52:42			3	6	6	6	6	6	control
	746	6987211	893	2011-07-20 11:55:28			2	3	7	7	10	17	control
	747	7587756	849	2010-09-27 19:29:34			15	22	47	66	82	96	control
	748	1033782	980	2013-12-09 18:03:44			0	0	0	23	26	78	control
	749	9789300	492	2013-07-07 13:55:34	2015-01-25 17:25:48	2015-01-25 17:25:48	45	50	57	64	77	123	depression
	750	1287653	469	2012-04-19 18:51:38			0	2	2	3	3	5	control
	751	6525178	513	2013-02-25 19:46:21			0	1	8	16	18	25	control
	752	7590477	466	2011-07-30 16:42:52			0	0	0	0	0	0	control
	753	3185419	530	2012-12-29 00:59:18			24	26	26	33	37	45	control
	754	7580020	437	2013-02-08 03:20:23			41	67	101	145	181	208	control
	755	3807748	546	2012-12-17 08:21:12			0	0	0	0	0	0	control
	756	1361964	490	2009-09-08 17:24:52			0	0	1	2	5	5	control
	757	2605089	463	2013-06-20 12:26:25			3	8	53	86	90	101	control
	758	8013883	558	2013-06-07 05:35:19			0	0	0	0	0	0	control
	759	7029774	482	2013-04-22 23:20:29			0	0	0	0	0	0	control
	760	5481351	684	2012-04-24 02:47:58	2015-05-27 00:20:11	2015-07-27 00:20:11	1	2	16	20	22	23	depression
	761	3509489	687	2012-02-12 03:46:24			22	34	58	87	135	170	control
	762	3625052	595	2011-08-06 13:09:55			0	0	0	0	0	0	control
	763	7787483	761	2014-05-20 09:36:12			133	289	416	420	463	463	control
	764	9746734	733	2011-07-03 22:11:32			1	1	1	16	16	16	control
	765	9241606	761	2014-06-06 21:07:54			60	79	129	168	189	198	control
	766	8868327	751	2012-04-01 07:57:53			18	25	29	31	44	49	control
	767	5435314	755	2013-12-14 21:00:21			0	0	0	0	0	0	control
	768	3298345	724	2011-02-10 17:52:34			2	8	14	20	23	26	control
	769	9771961	669	2013-07-05 23:06:49			1	4	9	13	34	58	control
	770	4245376	635	2014-08-20 19:45:28			24	82	168	254	333	399	control
						depression users with at least 1 post	60	65	67	68	69	69
						depression users with 0 posts	10	5	3	2	1	1
						control users with at least 1 post	496	545	572	587	599	608
						control users with 0 posts	204	155	128	113	101	92
	*** depression user ids 2637755 and 6767652 omitted due to them having insufficient matching control users ***
	309	2637755	472	2012-12-20 19:49:31	2013-03-22 22:18:16	2016-03-22 22:18:16								depression
	485	6767652	138	2013-05-02 19:54:52	2014-08-27 21:29:16	2015-08-27 21:29:16								depression
		Minimum posts	9
		Maximum posts	3675
		Average posts	521.523
		More than 400 posts	353											141200
		Total posts if more than 400	346845											205645	<- posts omitted
		More than 1500 posts	52											78000
		Total posts if more than 1500	119229											41229	<- posts omitted

## Sheet: Results_Preemptive
Using 70 depression users with up to 10 matching control users	Features	70 depression users with 1 matched control user				70 depression users with 3 matched control users				70 depression users with 5 matched control users				70 depression users with 10 matched control users					Average Scores					Using 56 depression users with up to 3 matching control users	56 depression users with 1 matched control user				56 depression users with 3 matched control users					Average Scores
		5-fold CV				5-fold CV				5-fold CV				5-fold CV											5-fold CV				5-fold CV
		Accuracy	Positive Predictive Value	Sensitivity	F1	Accuracy	Positive Predictive Value	Sensitivity	F1	Accuracy	Positive Predictive Value	Sensitivity	F1	Accuracy	Positive Predictive Value	Sensitivity	F1		Accuracy	Positive Predictive Value	Sensitivity	F1			Accuracy	Positive Predictive Value	Sensitivity	F1	Accuracy	Positive Predictive Value	Sensitivity	F1		Accuracy	Positive Predictive Value	Sensitivity	F1
		All posts				All posts				All posts				All posts					All posts						All posts				All posts					All posts
SVM with pre-processing	TF-IDF	0.614	0.637	0.557	0.59	0.768	0.8	0.086	0.153	0.838	0.4	0.029	0.053	0.909	0	0	0		0.78225	0.45925	0.168	0.199			0.652	0.651	0.627	0.635	0.767	0.667	0.106	0.181		0.7095	0.659	0.3665	0.408
	Word embeddings	0.571	0.558	0.543	0.548	0.704	0.411	0.529	0.459	0.743	0.309	0.471	0.372	0.821	0.212	0.371	0.268		0.70975	0.3725	0.4785	0.41175			0.653	0.64	0.7	0.664	0.741	0.489	0.571	0.524		0.697	0.5645	0.6355	0.594
	TF-IDF + Word embeddings	0.614	0.673	0.557	0.596	0.764	0.8	0.057	0.107	0.836	0.2	0.014	0.027	0.909	0	0	0		0.78075	0.41825	0.157	0.1825			0.634	0.674	0.594	0.604	0.75	0	0	0		0.692	0.337	0.297	0.302
bert	LM	0.666667	0.637667	0.805	0.708667	0.802333	0.653	0.481	0.546333	0.85	0.615333	0.290333	0.379333	0.907	0.1	0.014	0.025		0.8065	0.5015	0.397583	0.414833			0.667667	0.627333	0.824333	0.71	0.798	0.624667	0.518667	0.561667		0.732833	0.626	0.6715	0.635833
		0.0149778	0.020502	0.0219317	0.0120968	0.0106927	0.0331813	0.0219317	0.0250267	0.002	0.0281839	0.0218251	0.0169214	0.00173205	0	0	0		0.00735062	0.0204668	0.0164221	0.0135112			0.020502	0.0184481	0.0317543	0.0186815	0.00655744	0.0205264	0.03177	0.0145029		0.0135297	0.0194873	0.0317621	0.0165922
albert	LM	0.636	0.606	0.785667	0.682667	0.804667	0.652333	0.476	0.547333	0.840667	0.555	0.281	0.354333	0.907667	0.089	0.014	0.0246667		0.79725	0.475583	0.389167	0.40225			-	-	-	-	-	-	-	-
		0.0121244	0.00781025	0.0145029	0.0100167	0.0117189	0.0342685	0.00866025	0.0178979	0.0064291	0.030348	0.00866025	0.0064291	0.00152753	0.0190526	0	0.00057735		0.00794998	0.0228698	0.00795585	0.00873024			-	-	-	-	-	-	-	-
biobert	LM	0.645333	0.601333	0.862	0.707333	0.797667	0.653667	0.409667	0.496	0.839667	0.626667	0.252333	0.331333	0.907333	0.0666667	0.00466667	0.009		0.7975	0.487083	0.382167	0.385917			-	-	-	-	-	-	-	-
		0.00404145	0.00450925	0.0219317	0.00493288	0.00404145	0.0282902	0.0297041	0.0200749	0.00763763	0.0335012	0.0213854	0.0265016	0.0011547	0.11547	0.0080829	0.0155885		0.00421881	0.0454427	0.020276	0.0167744			-	-	-	-	-	-	-	-
longformer	LM	0.673667	0.633	0.838	0.719333	0.798667	0.653333	0.476	0.534	0.847667	0.624	0.285667	0.363	0.907333	0.0243333	0.019	0.0213333		0.806833	0.483667	0.404667	0.409417			-	-	-	-	-	-	-	-
		0.0167432	0.00916515	0.0357631	0.0178979	0.00737111	0.0356417	0.0357631	0.0314325	0.00873689	0.107764	0.0376076	0.0594306	0.00288675	0.0421466	0.032909	0.0369504		0.00893448	0.0486793	0.0355107	0.0364278			-	-	-	-	-	-	-	-
mentalbert	LM	0.695	0.659667	0.847667	0.738333	0.802	0.657	0.509333	0.562333	0.843	0.571667	0.328667	0.400333	0.905333	0.166667	0.014	0.0263333		0.811333	0.51375	0.424917	0.431833			0.689333	0.638333	0.861	0.732	0.784667	0.588	0.508	0.540333		0.737	0.613167	0.6845	0.636167
		0.0207846	0.0187705	0.0080829	0.0134288	0.0103923	0.0335112	0.0080829	0.0156312	0.007	0.00208167	0.042501	0.0400167	0.00057735	0.057735	0	0.0011547		0.00968857	0.0280246	0.0146667	0.0175578			0.0085049	0.0085049	0	0.00556776	0.0023094	0.0052915	0.0103923	0.00321455		0.00540715	0.0068982	0.00519615	0.00439116
mentalroberta	LM	0.664	0.629333	0.819	0.709333	0.788	0.613667	0.471333	0.522	0.844667	0.561667	0.343	0.419333	0.907333	0.272333	0.0336667	0.0566667		0.801	0.51925	0.41675	0.426833			-	-	-	-	-	-	-	-
		0	0.00152753	0.0219317	0.0061101	0.00556776	0.0228983	0.0145029	0.002	0.0057735	0.0265769	0	0.00950438	0.00208167	0.184516	0.0080829	0.0177858		0.00335573	0.0588798	0.0111294	0.00885006			-	-	-	-	-	-	-	-
Naive baseline - all depression		0.5	0.5	1	0.667	0.25	0.25	1	0.4	0.167	0.167	1	0.286	0.091	0.091	1	0.167		0.252	0.252	1	0.38			0.5	0.5	1	0.667	0.25	0.25	1	0.4		0.375	0.375	1	0.5335
LM results are the average of 3 runs
		Runs of All posts per user				Runs of All posts per user				Runs of All posts per user				Runs of All posts per user											Runs of All posts per user				Runs of All posts per user
	Run	Accuracy	Positive Predictive Value	Sensitivity	F1	Accuracy	Positive Predictive Value	Sensitivity	F1	Accuracy	Positive Predictive Value	Sensitivity	F1	Accuracy	Positive Predictive Value	Sensitivity	F1								Accuracy	Positive Predictive Value	Sensitivity	F1	Accuracy	Positive Predictive Value	Sensitivity	F1
bert	1	0.671	0.638	0.829	0.718	0.8	0.649	0.486	0.545	0.848	0.606	0.286	0.375	0.908	0.1	0.014	0.025								0.68	0.632	0.861	0.727	0.804	0.63	0.538	0.576
	2	0.679	0.658	0.786	0.713	0.814	0.688	0.5	0.572	0.852	0.647	0.314	0.398	0.908	0.1	0.014	0.025								0.679	0.643	0.806	0.713	0.799	0.642	0.482	0.547
	3	0.65	0.617	0.8	0.695	0.793	0.622	0.457	0.522	0.85	0.593	0.271	0.365	0.905	0.1	0.014	0.025								0.644	0.607	0.806	0.69	0.791	0.602	0.536	0.562
	MEAN	0.666667	0.637667	0.805	0.708667	0.802333	0.653	0.481	0.546333	0.85	0.615333	0.290333	0.379333	0.907	0.1	0.014	0.025								0.667667	0.627333	0.824333	0.71	0.798	0.624667	0.518667	0.561667
	STDEV	0.0149778	0.020502	0.0219317	0.0120968	0.0106927	0.0331813	0.0219317	0.0250267	0.002	0.0281839	0.0218251	0.0169214	0.00173205	0	0	0								0.020502	0.0184481	0.0317543	0.0186815	0.00655744	0.0205264	0.03177	0.0145029
albert	1	0.65	0.615	0.8	0.694	0.8	0.644	0.471	0.543	0.848	0.59	0.286	0.357	0.909	0.1	0.014	0.025
	2	0.629	0.601	0.786	0.679	0.796	0.623	0.471	0.532	0.836	0.536	0.286	0.359	0.908	0.067	0.014	0.024
	3	0.629	0.602	0.771	0.675	0.818	0.69	0.486	0.567	0.838	0.539	0.271	0.347	0.906	0.1	0.014	0.025
	MEAN	0.636	0.606	0.785667	0.682667	0.804667	0.652333	0.476	0.547333	0.840667	0.555	0.281	0.354333	0.907667	0.089	0.014	0.0246667
	STDEV	0.0121244	0.00781025	0.0145029	0.0100167	0.0117189	0.0342685	0.00866025	0.0178979	0.0064291	0.030348	0.00866025	0.0064291	0.00152753	0.0190526	0	0.00057735
biobert	1	0.643	0.597	0.886	0.713	0.8	0.649	0.443	0.519	0.848	0.603	0.271	0.358	0.908	0.2	0.014	0.027
	2	0.65	0.606	0.843	0.704	0.793	0.628	0.4	0.482	0.833	0.612	0.229	0.305	0.906	0	0	0
	3	0.643	0.601	0.857	0.705	0.8	0.684	0.386	0.487	0.838	0.665	0.257	0.331	0.908	0	0	0
	MEAN	0.645333	0.601333	0.862	0.707333	0.797667	0.653667	0.409667	0.496	0.839667	0.626667	0.252333	0.331333	0.907333	0.0666667	0.00466667	0.009
	STDEV	0.00404145	0.00450925	0.0219317	0.00493288	0.00404145	0.0282902	0.0297041	0.0200749	0.00763763	0.0335012	0.0213854	0.0265016	0.0011547	0.11547	0.0080829	0.0155885
longformer	1	0.664	0.625	0.843	0.715	0.793	0.616	0.471	0.528	0.855	0.695	0.314	0.405	0.904	0.073	0.057	0.064
	2	0.693	0.643	0.871	0.739	0.796	0.687	0.443	0.506	0.838	0.5	0.243	0.295	0.909	0	0	0
	3	0.664	0.631	0.8	0.704	0.807	0.657	0.514	0.568	0.85	0.677	0.3	0.389	0.909	0	0	0
	MEAN	0.673667	0.633	0.838	0.719333	0.798667	0.653333	0.476	0.534	0.847667	0.624	0.285667	0.363	0.907333	0.0243333	0.019	0.0213333
	STDEV	0.0167432	0.00916515	0.0357631	0.0178979	0.00737111	0.0356417	0.0357631	0.0314325	0.00873689	0.107764	0.0376076	0.0594306	0.00288675	0.0421466	0.032909	0.0369504								Runs of All posts per user				Runs of All posts per user
																									Accuracy	Positive Predictive Value	Sensitivity	F1	Accuracy	Positive Predictive Value	Sensitivity	F1
mentalbert	1	0.707	0.67	0.843	0.744	0.796	0.656	0.514	0.56	0.836	0.57	0.286	0.361	0.906	0.2	0.014	0.027								0.689	0.638	0.861	0.731	0.786	0.594	0.502	0.539
	2	0.707	0.671	0.857	0.748	0.814	0.691	0.514	0.579	0.85	0.574	0.371	0.441	0.905	0.1	0.014	0.025								0.698	0.647	0.861	0.738	0.786	0.586	0.502	0.538
	3	0.671	0.638	0.843	0.723	0.796	0.624	0.5	0.548	0.843	0.571	0.329	0.399	0.905	0.2	0.014	0.027								0.681	0.63	0.861	0.727	0.782	0.584	0.52	0.544
	MEAN	0.695	0.659667	0.847667	0.738333	0.802	0.657	0.509333	0.562333	0.843	0.571667	0.328667	0.400333	0.905333	0.166667	0.014	0.0263333								0.689333	0.638333	0.861	0.732	0.784667	0.588	0.508	0.540333
	STDEV	0.0207846	0.0187705	0.0080829	0.0134288	0.0103923	0.0335112	0.0080829	0.0156312	0.007	0.00208167	0.042501	0.0400167	0.00057735	0.057735	0	0.0011547								0.0085049	0.0085049	0	0.00556776	0.0023094	0.0052915	0.0103923	0.00321455
mentalroberta	1	0.664	0.631	0.8	0.704	0.793	0.632	0.457	0.52	0.838	0.534	0.343	0.41	0.909	0.467	0.043	0.077
	2	0.664	0.629	0.814	0.708	0.782	0.588	0.486	0.522	0.848	0.587	0.343	0.429	0.905	0.25	0.029	0.049
	3	0.664	0.628	0.843	0.716	0.789	0.621	0.471	0.524	0.848	0.564	0.343	0.419	0.908	0.1	0.029	0.044
	MEAN	0.664	0.629333	0.819	0.709333	0.788	0.613667	0.471333	0.522	0.844667	0.561667	0.343	0.419333	0.907333	0.272333	0.0336667	0.0566667
	STDEV	0	0.00152753	0.0219317	0.0061101	0.00556776	0.0228983	0.0145029	0.002	0.0057735	0.0265769	0	0.00950438	0.00208167	0.184516	0.0080829	0.0177858
Architecture	Model	Seed	Pre-processing	Parameters*
bert	bert-base-uncased	random	lowercasing	default
albert	albert-base-v1	random	lowercasing	default
biobert	dmis-lab/biobert-base-cased-v1.1	random	lowercasing	default
longformer	allenai/longformer-base-4096	random	lowercasing	default
mentalbert	mental/mental-bert-base-uncased	random	lowercasing	default
mentalroberta	mental/mental-roberta-base	random	lowercasing	default
*simpletransformers parameters
"output_dir": "outputs/",
"cache_dir": "cache/",
"best_model_dir": "outputs/best_model/",
"fp16": True,
"fp16_opt_level": "O1",
"max_seq_length": 128,
"train_batch_size": 8,
"eval_batch_size": 8,
"gradient_accumulation_steps": 1,
"num_train_epochs": 1,
"weight_decay": 0,
"learning_rate": 4e-5,
"adam_epsilon": 1e-8,
"warmup_ratio": 0.06,
"warmup_steps": 0,
"max_grad_norm": 1.0,
"do_lower_case": False,
"logging_steps": 50,
"evaluate_during_training": False,
"evaluate_during_training_steps": 2000,
"evaluate_during_training_verbose": False,
"use_cached_eval_features": False,
"save_eval_checkpoints": True
"save_steps": -1,
"no_cache": False,
"save_model_every_epoch": False,
"tensorboard_dir": None,
"overwrite_output_dir": False,
"reprocess_input_data": True,
"process_count": cpu_count() - 2 if cpu_count() > 2 else 1
"n_gpu": 1,
"silent": False,
"use_multiprocessing": True,
"wandb_project": None,
"wandb_kwargs": {},
"use_early_stopping": True,
"early_stopping_patience": 3,
"early_stopping_delta": 0,
"early_stopping_metric": "eval_loss",
"early_stopping_metric_minimize": True,
"manual_seed": None,
"encoding": None,
"config": {},

## Sheet: ErrorAnalysis_Preemptive
1 to 1
SVM TF-IDF									SVM Word embeddings									SVM TF-IDF + Word embeddings									BERT								ALBERT								BioBERT
index	user_id	label	prediction	prediction_outcome	probability_control	probability_depression	decision_value		index	user_id	label	prediction	prediction_outcome	probability_control	probability_depression	decision_value		index	user_id	label	prediction	prediction_outcome	probability_control	probability_depression	decision_value		index	user_id	label	prediction	prediction_outcome	probability_control	probability_depression		index	user_id	label	prediction	prediction_outcome	probability_control	probability_depression		index	user_id	label	prediction	prediction_outcome	probability_control	probability_depression
0	1793287	depression	control	WRONG	0.523972	0.476028	-0.186652		0	1793287	depression	control	WRONG	0.518955	0.481045	-0.101902		0	1793287	depression	control	WRONG	0.648135	0.351865	-0.224308		0	1793287	depression	control	WRONG	0.613799	0.386201		0	1793287	depression	control	WRONG	0.547393	0.452607		0	1793287	depression	control	WRONG	0.542266	0.457734
1	2553640	control	control	RIGHT	0.573522	0.426478	-0.485754		1	2553640	control	control	RIGHT	0.526665	0.473335	-0.352278		1	2553640	control	control	RIGHT	0.6384	0.3616	-0.210039		1	2553640	control	control	RIGHT	0.622088	0.377912		1	2553640	control	control	RIGHT	0.636731	0.363269		1	2553640	control	control	RIGHT	0.667558	0.332442
2	2999957	depression	depression	RIGHT	0.417745	0.582255	0.447674		2	2999957	depression	depression	RIGHT	0.421745	0.578255	3.05733		2	2999957	depression	depression	RIGHT	0.23942	0.76058	0.344736		2	2999957	depression	depression	RIGHT	0.140788	0.859212		2	2999957	depression	depression	RIGHT	0.133117	0.866883		2	2999957	depression	depression	RIGHT	0.0732063	0.926794
3	7670443	control	control	RIGHT	0.522457	0.477543	-0.177613		3	7670443	control	depression	WRONG	0.5	0.5	0.642397		3	7670443	control	control	RIGHT	0.589221	0.410779	-0.141472		3	7670443	control	control	RIGHT	0.822086	0.177914		3	7670443	control	control	RIGHT	0.785291	0.214709		3	7670443	control	control	RIGHT	0.620581	0.379419
4	5301175	depression	depression	RIGHT	0.470741	0.529259	0.130404		4	5301175	depression	control	WRONG	0.548449	0.451551	-1.06314		4	5301175	depression	control	WRONG	0.576474	0.423526	-0.124451		4	5301175	depression	depression	RIGHT	0.0765792	0.923421		4	5301175	depression	depression	RIGHT	0.172765	0.827235		4	5301175	depression	depression	RIGHT	0.172672	0.827328
5	5284203	control	depression	WRONG	0.463757	0.536243	0.172095		5	5284203	control	control	RIGHT	0.527124	0.472876	-0.367199		5	5284203	control	control	RIGHT	0.603191	0.396809	-0.160432		5	5284203	control	depression	WRONG	0.23327	0.76673		5	5284203	control	depression	WRONG	0.269798	0.730202		5	5284203	control	depression	WRONG	0.26665	0.73335
6	3248259	depression	control	WRONG	0.531936	0.468064	-0.234223		6	3248259	depression	control	WRONG	0.606476	0.393524	-3.0155		6	3248259	depression	control	WRONG	0.616055	0.383945	-0.178225		6	3248259	depression	control	WRONG	0.692936	0.307064		6	3248259	depression	control	WRONG	0.589085	0.410915		6	3248259	depression	control	WRONG	0.587639	0.412361
7	4682695	control	depression	WRONG	0.491059	0.508941	0.00933768		7	4682695	control	depression	WRONG	0.512138	0.487862	0.11912		7	4682695	control	control	RIGHT	0.540968	0.459032	-0.0780455		7	4682695	control	control	RIGHT	0.532095	0.467905		7	4682695	control	depression	WRONG	0.411253	0.588747		7	4682695	control	depression	WRONG	0.437872	0.562128
8	7584269	depression	depression	RIGHT	0.401935	0.598065	0.542428		8	7584269	depression	control	WRONG	0.529169	0.470831	-0.433673		8	7584269	depression	control	WRONG	0.54508	0.45492	-0.0833639		8	7584269	depression	depression	RIGHT	0.051667	0.948333		8	7584269	depression	depression	RIGHT	0.107617	0.892383		8	7584269	depression	depression	RIGHT	0.0395631	0.960437
9	6791914	control	control	RIGHT	0.613298	0.386702	-0.735861		9	6791914	control	control	RIGHT	0.52097	0.47903	-0.167309		9	6791914	control	control	RIGHT	0.663428	0.336572	-0.247282		9	6791914	control	control	RIGHT	0.705063	0.294937		9	6791914	control	control	RIGHT	0.585368	0.414632		9	6791914	control	depression	WRONG	0.378979	0.621021
10	1515854	depression	control	WRONG	0.554177	0.445823	-0.367905		10	1515854	depression	control	WRONG	0.519118	0.480882	-0.107199		10	1515854	depression	control	WRONG	0.649727	0.350273	-0.226667		10	1515854	depression	depression	RIGHT	0.300674	0.699326		10	1515854	depression	control	WRONG	0.496161	0.503839		10	1515854	depression	depression	RIGHT	0.341422	0.658578
11	3936076	control	control	RIGHT	0.5731	0.4269	-0.483162		11	3936076	control	control	RIGHT	0.530623	0.469377	-0.480975		11	3936076	control	control	RIGHT	0.646823	0.353177	-0.22237		11	3936076	control	control	RIGHT	0.758841	0.241159		11	3936076	control	control	RIGHT	0.719857	0.280143		11	3936076	control	control	RIGHT	0.619862	0.380138
12	1121514	depression	depression	RIGHT	0.389658	0.610342	0.615843		12	1121514	depression	control	WRONG	0.551426	0.448574	-1.16089		12	1121514	depression	depression	RIGHT	0.40845	0.59155	0.0923891		12	1121514	depression	depression	RIGHT	0.0777842	0.922216		12	1121514	depression	depression	RIGHT	0.167381	0.832619		12	1121514	depression	depression	RIGHT	0.135	0.865
13	7430998	control	control	RIGHT	0.574265	0.425735	-0.490317		13	7430998	control	depression	WRONG	0.48845	0.51155	0.88657		13	7430998	control	control	RIGHT	0.618275	0.381725	-0.181331		13	7430998	control	control	RIGHT	0.758977	0.241023		13	7430998	control	control	RIGHT	0.587681	0.412319		13	7430998	control	control	RIGHT	0.518597	0.481403
14	7236590	depression	depression	RIGHT	0.379989	0.620011	0.673494		14	7236590	depression	control	WRONG	0.669927	0.330073	-5.34988		14	7236590	depression	depression	RIGHT	0.247515	0.752485	0.330664		14	7236590	depression	depression	RIGHT	0.104035	0.895965		14	7236590	depression	depression	RIGHT	0.104801	0.895199		14	7236590	depression	depression	RIGHT	0.105216	0.894784
15	7489972	control	control	RIGHT	0.540793	0.459207	-0.287284		15	7489972	control	depression	WRONG	0.5	0.5	0.462126		15	7489972	control	control	RIGHT	0.644774	0.355226	-0.219351		15	7489972	control	depression	WRONG	0.267247	0.732753		15	7489972	control	depression	WRONG	0.277461	0.722539		15	7489972	control	depression	WRONG	0.298969	0.701031
16	7695427	depression	control	WRONG	0.510391	0.489609	-0.105718		16	7695427	depression	depression	RIGHT	0.5	0.5	0.667968		16	7695427	depression	control	WRONG	0.587151	0.412849	-0.138692		16	7695427	depression	depression	RIGHT	0.241383	0.758617		16	7695427	depression	depression	RIGHT	0.29178	0.70822		16	7695427	depression	depression	RIGHT	0.236425	0.763575
17	3082830	control	control	RIGHT	0.516179	0.483821	-0.140185		17	3082830	control	depression	WRONG	0.428389	0.571611	2.84043		17	3082830	control	control	RIGHT	0.577135	0.422865	-0.125327		17	3082830	control	depression	WRONG	0.401588	0.598412		17	3082830	control	control	RIGHT	0.58937	0.41063		17	3082830	control	depression	WRONG	0.441056	0.558944
18	4553099	depression	control	WRONG	0.566996	0.433004	-0.445789		18	4553099	depression	control	WRONG	0.520185	0.479815	-0.141839		18	4553099	depression	control	WRONG	0.646883	0.353117	-0.222457		18	4553099	depression	control	WRONG	0.565085	0.434915		18	4553099	depression	control	WRONG	0.577635	0.422365		18	4553099	depression	depression	RIGHT	0.457264	0.542736
19	9167545	control	control	RIGHT	0.615867	0.384133	-0.752494		19	9167545	control	control	RIGHT	0.527219	0.472781	-0.370282		19	9167545	control	control	RIGHT	0.645909	0.354091	-0.221021		19	9167545	control	control	RIGHT	0.815162	0.184838		19	9167545	control	control	RIGHT	0.578955	0.421045		19	9167545	control	control	RIGHT	0.70222	0.29778
20	5693448	depression	depression	RIGHT	0.376757	0.623243	0.692719		20	5693448	depression	depression	RIGHT	0.0658304	0.93417	21.9794		20	5693448	depression	depression	RIGHT	0.147809	0.852191	0.535326		20	5693448	depression	depression	RIGHT	0.0701299	0.92987		20	5693448	depression	depression	RIGHT	0.0778602	0.92214		20	5693448	depression	depression	RIGHT	0.0835434	0.916457
21	6479286	control	control	RIGHT	0.540697	0.459303	-0.28671		21	6479286	control	depression	WRONG	0.0266289	0.973371	29.6502		21	6479286	control	control	RIGHT	0.650381	0.349619	-0.227637		21	6479286	control	control	RIGHT	0.607915	0.392085		21	6479286	control	depression	WRONG	0.429231	0.570769		21	6479286	control	depression	WRONG	0.426247	0.573753
22	4092100	depression	control	WRONG	0.528952	0.471048	-0.216382		22	4092100	depression	control	WRONG	0.685807	0.314193	-5.8086		22	4092100	depression	depression	RIGHT	0.399577	0.600423	0.103828		22	4092100	depression	depression	RIGHT	0.418137	0.581863		22	4092100	depression	depression	RIGHT	0.324524	0.675476		22	4092100	depression	depression	RIGHT	0.316316	0.683684
23	8560624	control	control	RIGHT	0.513451	0.486549	-0.123939		23	8560624	control	control	RIGHT	0.610775	0.389225	-3.16561		23	8560624	control	control	RIGHT	0.508668	0.491332	-0.0365248		23	8560624	control	control	RIGHT	0.593194	0.406806		23	8560624	control	control	RIGHT	0.494769	0.505231		23	8560624	control	control	RIGHT	0.553443	0.446557
24	5369024	depression	depression	RIGHT	0.407708	0.592292	0.507845		24	5369024	depression	depression	RIGHT	0.44126	0.55874	2.42046		24	5369024	depression	depression	RIGHT	0.35013	0.64987	0.172647		24	5369024	depression	depression	RIGHT	0.162189	0.837811		24	5369024	depression	depression	RIGHT	0.0929471	0.907053		24	5369024	depression	depression	RIGHT	0.134379	0.865621
25	1664488	control	control	RIGHT	0.551321	0.448679	-0.350649		25	1664488	control	control	RIGHT	0.516381	0.483619	-0.0184314		25	1664488	control	control	RIGHT	0.600666	0.399334	-0.156978		25	1664488	control	control	RIGHT	0.551849	0.448151		25	1664488	control	depression	WRONG	0.44509	0.55491		25	1664488	control	depression	WRONG	0.442895	0.557105
26	5481351	depression	depression	RIGHT	0.462388	0.537612	0.180272		26	5481351	depression	depression	RIGHT	0.3724	0.6276	4.66262		26	5481351	depression	depression	RIGHT	0.296653	0.703347	0.25105		26	5481351	depression	depression	RIGHT	0.197492	0.802508		26	5481351	depression	depression	RIGHT	0.161519	0.838481		26	5481351	depression	depression	RIGHT	0.169415	0.830585
27	3509489	control	control	RIGHT	0.529094	0.470906	-0.217231		27	3509489	control	depression	WRONG	0.470304	0.529696	1.47517		27	3509489	control	control	RIGHT	0.557411	0.442589	-0.0993878		27	3509489	control	depression	WRONG	0.410426	0.589574		27	3509489	control	depression	WRONG	0.454219	0.545781		27	3509489	control	control	RIGHT	0.506012	0.493988
0	3266828	depression	control	WRONG	0.542359	0.457641	-0.119474		0	3266828	depression	control	WRONG	0.782157	0.217843	-12.5441		0	3266828	depression	control	WRONG	0.532181	0.467819	-0.0755716		0	3266828	depression	depression	RIGHT	0.312756	0.687244		0	3266828	depression	depression	RIGHT	0.290074	0.709926		0	3266828	depression	depression	RIGHT	0.327308	0.672692
1	5168705	control	control	RIGHT	0.662024	0.337976	-0.539739		1	5168705	control	control	RIGHT	0.855938	0.144062	-17.9445		1	5168705	control	control	RIGHT	0.590183	0.409817	-0.187461		1	5168705	control	control	RIGHT	0.717149	0.282851		1	5168705	control	control	RIGHT	0.67763	0.32237		1	5168705	control	control	RIGHT	0.724114	0.275886
2	3472050	depression	depression	RIGHT	0.43277	0.56723	0.238599		2	3472050	depression	depression	RIGHT	0.247836	0.752164	13.0652		2	3472050	depression	depression	RIGHT	0.418913	0.581087	0.138622		2	3472050	depression	depression	RIGHT	0.142961	0.857039		2	3472050	depression	depression	RIGHT	0.300449	0.699551		2	3472050	depression	depression	RIGHT	0.155143	0.844857
3	6212063	control	depression	WRONG	0.446545	0.553455	0.193425		3	6212063	control	control	RIGHT	0.591206	0.408794	-2.81307		3	6212063	control	depression	WRONG	0.473577	0.526423	0.0350098		3	6212063	control	depression	WRONG	0.189066	0.810934		3	6212063	control	depression	WRONG	0.247179	0.752821		3	6212063	control	depression	WRONG	0.204773	0.795227
4	9886648	depression	control	WRONG	0.721832	0.278168	-0.757523		4	9886648	depression	control	WRONG	0.565186	0.434814	-1.65516		4	9886648	depression	control	WRONG	0.650688	0.349312	-0.312991		4	9886648	depression	control	WRONG	0.904004	0.0959958		4	9886648	depression	control	WRONG	0.916866	0.0831339		4	9886648	depression	control	WRONG	0.915569	0.0844305
5	8300993	control	control	RIGHT	0.558205	0.441795	-0.1718		5	8300993	control	depression	WRONG	0.517255	0.482745	0.421523		5	8300993	control	control	RIGHT	0.534092	0.465908	-0.0791941		5	8300993	control	depression	WRONG	0.460766	0.539234		5	8300993	control	depression	WRONG	0.395729	0.604271		5	8300993	control	depression	WRONG	0.361872	0.638128
6	5976922	depression	depression	RIGHT	0.188677	0.811323	1.20627		6	5976922	depression	depression	RIGHT	0.014624	0.985376	46.3041		6	5976922	depression	depression	RIGHT	0.173929	0.826071	0.718993		6	5976922	depression	depression	RIGHT	0.0661309	0.933869		6	5976922	depression	depression	RIGHT	0.0797721	0.920228		6	5976922	depression	depression	RIGHT	0.0722288	0.927771
7	5208314	control	depression	WRONG	0.434059	0.565941	0.234368		7	5208314	control	depression	WRONG	0.31845	0.68155	9.32043		7	5208314	control	control	RIGHT	0.5	0.5	-0.0172328		7	5208314	control	depression	WRONG	0.0801791	0.919821		7	5208314	control	depression	WRONG	0.0885348	0.911465		7	5208314	control	depression	WRONG	0.171645	0.828355
8	5723715	depression	depression	RIGHT	0.359933	0.640067	0.476588		8	5723715	depression	depression	RIGHT	0.463226	0.536774	2.74127		8	5723715	depression	depression	RIGHT	0.453594	0.546406	0.0728068		8	5723715	depression	depression	RIGHT	0.270098	0.729902		8	5723715	depression	depression	RIGHT	0.117634	0.882366		8	5723715	depression	depression	RIGHT	0.122777	0.877223
9	1945926	control	control	RIGHT	0.742993	0.257007	-0.845471		9	1945926	control	control	RIGHT	0.547534	0.452466	-0.884509		9	1945926	control	control	RIGHT	0.683256	0.316744	-0.377028		9	1945926	control	control	RIGHT	0.743099	0.256901		9	1945926	control	control	RIGHT	0.744	0.256		9	1945926	control	control	RIGHT	0.791653	0.208347
10	5197427	depression	control	WRONG	0.550253	0.449747	-0.145479		10	5197427	depression	depression	RIGHT	0.415254	0.584746	4.81218		10	5197427	depression	depression	RIGHT	0.44912	0.55088	0.0812843		10	5197427	depression	control	WRONG	0.566	0.434		10	5197427	depression	control	WRONG	0.565946	0.434054		10	5197427	depression	depression	RIGHT	0.403698	0.596302
11	7761798	control	control	RIGHT	0.52033	0.47967	-0.0473606		11	7761798	control	control	RIGHT	0.542075	0.457925	-0.647887		11	7761798	control	control	RIGHT	0.5	0.5	-0.00740108		11	7761798	control	control	RIGHT	0.554791	0.445209		11	7761798	control	depression	WRONG	0.451498	0.548502		11	7761798	control	depression	WRONG	0.464491	0.535509
12	2418258	depression	control	WRONG	0.537825	0.462175	-0.104584		12	2418258	depression	depression	RIGHT	0.467566	0.532434	2.55449		12	2418258	depression	control	WRONG	0.506958	0.493042	-0.0279396		12	2418258	depression	depression	RIGHT	0.410935	0.589065		12	2418258	depression	depression	RIGHT	0.482559	0.517441		12	2418258	depression	depression	RIGHT	0.376528	0.623472
13	3276344	control	depression	WRONG	0.463948	0.536052	0.136465		13	3276344	control	depression	WRONG	0.476019	0.523981	2.19108		13	3276344	control	depression	WRONG	0.476029	0.523971	0.0303794		13	3276344	control	depression	WRONG	0.169045	0.830955		13	3276344	control	depression	WRONG	0.229578	0.770422		13	3276344	control	depression	WRONG	0.188926	0.811074
14	6248197	depression	depression	RIGHT	0.468694	0.531306	0.120958		14	6248197	depression	control	WRONG	0.63081	0.36919	-4.65266		14	6248197	depression	depression	RIGHT	0.45572	0.54428	0.0687791		14	6248197	depression	control	WRONG	0.473926	0.526074		14	6248197	depression	depression	RIGHT	0.480422	0.519578		14	6248197	depression	depression	RIGHT	0.420717	0.579283
15	9342591	control	control	RIGHT	0.508046	0.491954	-0.00731453		15	9342591	control	control	RIGHT	0.701312	0.298688	-7.99005		15	9342591	control	control	RIGHT	0.539581	0.460419	-0.0896098		15	9342591	control	depression	WRONG	0.347822	0.652178		15	9342591	control	depression	WRONG	0.355421	0.644579		15	9342591	control	depression	WRONG	0.279889	0.720111
16	3837103	depression	depression	RIGHT	0.305451	0.694549	0.687751		16	3837103	depression	depression	RIGHT	0.474756	0.525244	2.24535		16	3837103	depression	depression	RIGHT	0.403069	0.596931	0.168699		16	3837103	depression	depression	RIGHT	0.236678	0.763322		16	3837103	depression	depression	RIGHT	0.231302	0.768698		16	3837103	depression	depression	RIGHT	0.244439	0.755561
17	3051341	control	control	RIGHT	0.583038	0.416962	-0.255094		17	3051341	control	depression	WRONG	0.388958	0.611042	5.94666		17	3051341	control	control	RIGHT	0.55741	0.44259	-0.123643		17	3051341	control	control	RIGHT	0.528873	0.471127		17	3051341	control	control	RIGHT	0.507693	0.492307		17	3051341	control	control	RIGHT	0.514152	0.485848
18	6944807	depression	control	WRONG	0.613305	0.386695	-0.359858		18	6944807	depression	depression	RIGHT	0.436858	0.563142	3.8785		18	6944807	depression	control	WRONG	0.492239	0.507761	-0.000197698		18	6944807	depression	depression	RIGHT	0.320424	0.679576		18	6944807	depression	depression	RIGHT	0.321549	0.678451		18	6944807	depression	depression	RIGHT	0.31873	0.68127
19	1654962	control	depression	WRONG	0.493914	0.506086	0.0387128		19	1654962	control	control	RIGHT	0.574272	0.425728	-2.05603		19	1654962	control	control	RIGHT	0.598029	0.401971	-0.203082		19	1654962	control	control	RIGHT	0.755614	0.244386		19	1654962	control	control	RIGHT	0.78969	0.21031		19	1654962	control	control	RIGHT	0.666569	0.333431
20	1060415	depression	control	WRONG	0.662343	0.337657	-0.540971		20	1060415	depression	depression	RIGHT	0.511722	0.488278	0.659072		20	1060415	depression	control	WRONG	0.612159	0.387841	-0.231643		20	1060415	depression	depression	RIGHT	0.433582	0.566418		20	1060415	depression	depression	RIGHT	0.265782	0.734218		20	1060415	depression	depression	RIGHT	0.288681	0.711319
21	9589947	control	control	RIGHT	0.509848	0.490152	-0.0131864		21	9589947	control	depression	WRONG	0.512756	0.487244	0.614698		21	9589947	control	control	RIGHT	0.577581	0.422419	-0.162677		21	9589947	control	control	RIGHT	0.493133	0.506867		21	9589947	control	depression	WRONG	0.405631	0.594369		21	9589947	control	depression	WRONG	0.439501	0.560499
22	3747431	depression	depression	RIGHT	0.392269	0.607731	0.371414		22	3747431	depression	control	WRONG	0.72281	0.27719	-9.11468		22	3747431	depression	depression	RIGHT	0.346851	0.653149	0.283365		22	3747431	depression	depression	RIGHT	0.299779	0.700221		22	3747431	depression	depression	RIGHT	0.22387	0.77613		22	3747431	depression	depression	RIGHT	0.320554	0.679446
23	4599411	control	depression	WRONG	0.45325	0.54675	0.171463		23	4599411	control	control	RIGHT	0.93911	0.0608899	-28.1725		23	4599411	control	depression	WRONG	0.40716	0.59284	0.160938		23	4599411	control	control	RIGHT	0.498236	0.501764		23	4599411	control	depression	WRONG	0.382362	0.617638		23	4599411	control	depression	WRONG	0.372568	0.627432
24	1182104	depression	depression	RIGHT	0.256358	0.743642	0.88601		24	1182104	depression	depression	RIGHT	0.0463213	0.953679	33.5816		24	1182104	depression	depression	RIGHT	0.264716	0.735284	0.466489		24	1182104	depression	depression	RIGHT	0.244649	0.755351		24	1182104	depression	depression	RIGHT	0.216092	0.783908		24	1182104	depression	depression	RIGHT	0.196853	0.803147
25	5228311	control	control	RIGHT	0.618613	0.381387	-0.378705		25	5228311	control	control	RIGHT	0.579877	0.420123	-2.30505		25	5228311	control	control	RIGHT	0.591034	0.408966	-0.189147		25	5228311	control	control	RIGHT	0.644091	0.355909		25	5228311	control	control	RIGHT	0.807924	0.192076		25	5228311	control	control	RIGHT	0.722261	0.277739
26	4307200	depression	depression	RIGHT	0.378403	0.621597	0.416669		26	4307200	depression	depression	RIGHT	0.280729	0.719271	11.2498		26	4307200	depression	depression	RIGHT	0.401759	0.598241	0.171183		26	4307200	depression	depression	RIGHT	0.134018	0.865982		26	4307200	depression	depression	RIGHT	0.172808	0.827192		26	4307200	depression	depression	RIGHT	0.20587	0.79413
27	9706687	control	control	RIGHT	0.551611	0.448389	-0.149964		27	9706687	control	control	RIGHT	0.751504	0.248496	-10.7038		27	9706687	control	control	RIGHT	0.531199	0.468801	-0.073713		27	9706687	control	control	RIGHT	0.769155	0.230845		27	9706687	control	control	RIGHT	0.708296	0.291704		27	9706687	control	control	RIGHT	0.708855	0.291145
0	2645344	depression	depression	RIGHT	0.240422	0.759578	0.708399		0	2645344	depression	depression	RIGHT	0.41528	0.58472	35.5061		0	2645344	depression	depression	RIGHT	0.324939	0.675061	0.571914		0	2645344	depression	depression	RIGHT	0.126557	0.873443		0	2645344	depression	depression	RIGHT	0.122813	0.877187		0	2645344	depression	depression	RIGHT	0.127455	0.872545
1	8703732	control	control	RIGHT	0.655963	0.344037	-0.434227		1	8703732	control	control	RIGHT	0.678838	0.321162	-76.8627		1	8703732	control	control	RIGHT	0.527099	0.472901	-0.128012		1	8703732	control	depression	WRONG	0.331937	0.668063		1	8703732	control	depression	WRONG	0.43043	0.56957		1	8703732	control	depression	WRONG	0.383574	0.616426
2	6710154	depression	depression	RIGHT	0.333188	0.666812	0.419851		2	6710154	depression	control	WRONG	0.5	0.5	-1.02105		2	6710154	depression	depression	RIGHT	0.403258	0.596742	0.286508		2	6710154	depression	depression	RIGHT	0.153204	0.846796		2	6710154	depression	depression	RIGHT	0.189754	0.810246		2	6710154	depression	depression	RIGHT	0.183375	0.816625
3	5990988	control	depression	WRONG	0.337778	0.662222	0.406837		3	5990988	control	depression	WRONG	0.494479	0.505521	2.66044		3	5990988	control	depression	WRONG	0.339501	0.660499	0.517197		3	5990988	control	depression	WRONG	0.263729	0.736271		3	5990988	control	depression	WRONG	0.201924	0.798076		3	5990988	control	depression	WRONG	0.363325	0.636675
4	5229158	depression	depression	RIGHT	0.359068	0.640932	0.338795		4	5229158	depression	depression	RIGHT	0.491399	0.508601	3.93203		4	5229158	depression	depression	RIGHT	0.427522	0.572478	0.205001		4	5229158	depression	depression	RIGHT	0.189837	0.810163		4	5229158	depression	depression	RIGHT	0.245264	0.754736		4	5229158	depression	depression	RIGHT	0.185648	0.814352
5	1407988	control	depression	WRONG	0.366126	0.633874	0.321073		5	1407988	control	control	RIGHT	0.5	0.5	-1.27371		5	1407988	control	depression	WRONG	0.427385	0.572615	0.205463		5	1407988	control	depression	WRONG	0.439359	0.560641		5	1407988	control	depression	WRONG	0.428322	0.571678		5	1407988	control	depression	WRONG	0.418832	0.581168
6	6461695	depression	control	WRONG	0.536938	0.463062	-0.112259		6	6461695	depression	depression	RIGHT	0.5	0.5	0.657345		6	6461695	depression	control	WRONG	0.5	0.5	-0.0506311		6	6461695	depression	depression	RIGHT	0.357844	0.642156		6	6461695	depression	depression	RIGHT	0.301328	0.698672		6	6461695	depression	depression	RIGHT	0.232667	0.767333
7	1575127	control	control	RIGHT	0.603209	0.396791	-0.285173		7	1575127	control	depression	WRONG	0.5	0.5	0.427056		7	1575127	control	control	RIGHT	0.5	0.5	-0.0496065		7	1575127	control	control	RIGHT	0.60717	0.39283		7	1575127	control	control	RIGHT	0.57363	0.42637		7	1575127	control	control	RIGHT	0.668428	0.331572
8	2684059	depression	control	WRONG	0.535006	0.464994	-0.107343		8	2684059	depression	control	WRONG	0.505491	0.494509	-1.886		8	2684059	depression	control	WRONG	0.491397	0.508603	-0.00886816		8	2684059	depression	depression	RIGHT	0.36922	0.63078		8	2684059	depression	control	WRONG	0.499736	0.500264		8	2684059	depression	depression	RIGHT	0.433475	0.566525
9	1363508	control	depression	WRONG	0.286859	0.713141	0.556931		9	1363508	control	control	RIGHT	0.5	0.5	-0.00760722		9	1363508	control	depression	WRONG	0.469541	0.530459	0.0641035		9	1363508	control	depression	WRONG	0.27098	0.72902		9	1363508	control	control	RIGHT	0.576747	0.423253		9	1363508	control	depression	WRONG	0.326079	0.673921
10	3966172	depression	depression	RIGHT	0.476177	0.523823	0.0416006		10	3966172	depression	depression	RIGHT	0.425064	0.574936	31.4356		10	3966172	depression	depression	RIGHT	0.45626	0.54374	0.108553		10	3966172	depression	control	WRONG	0.521446	0.478554		10	3966172	depression	depression	RIGHT	0.434989	0.565011		10	3966172	depression	control	WRONG	0.482364	0.517636
11	9365059	control	control	RIGHT	0.654507	0.345493	-0.429914		11	9365059	control	control	RIGHT	0.529513	0.470487	-11.8192		11	9365059	control	control	RIGHT	0.5	0.5	-0.0479277		11	9365059	control	control	RIGHT	0.685157	0.314843		11	9365059	control	control	RIGHT	0.626044	0.373956		11	9365059	control	control	RIGHT	0.628575	0.371425
12	5206976	depression	depression	RIGHT	0.428023	0.571977	0.163975		12	5206976	depression	depression	RIGHT	0.470469	0.529531	12.5836		12	5206976	depression	depression	RIGHT	0.395925	0.604075	0.311095		12	5206976	depression	depression	RIGHT	0.210297	0.789703		12	5206976	depression	depression	RIGHT	0.252917	0.747083		12	5206976	depression	depression	RIGHT	0.229116	0.770884
13	1845391	control	control	RIGHT	0.525882	0.474118	-0.0841688		13	1845391	control	control	RIGHT	0.519572	0.480428	-7.7036		13	1845391	control	depression	WRONG	0.479608	0.520392	0.0304708		13	1845391	control	control	RIGHT	0.625357	0.374643		13	1845391	control	control	RIGHT	0.634035	0.365965		13	1845391	control	control	RIGHT	0.554609	0.445391
14	2981398	depression	depression	RIGHT	0.128666	0.871334	1.18949		14	2981398	depression	depression	RIGHT	0.5	0.5	1.59207		14	2981398	depression	depression	RIGHT	0.248307	0.751693	0.885729		14	2981398	depression	depression	RIGHT	0.0576783	0.942322		14	2981398	depression	depression	RIGHT	0.0969006	0.903099		14	2981398	depression	depression	RIGHT	0.0818495	0.91815
15	3215290	control	control	RIGHT	0.526581	0.473419	-0.0859433		15	3215290	control	control	RIGHT	0.511052	0.488948	-4.18246		15	3215290	control	depression	WRONG	0.465339	0.534661	0.0781588		15	3215290	control	control	RIGHT	0.541293	0.458707		15	3215290	control	control	RIGHT	0.580605	0.419395		15	3215290	control	control	RIGHT	0.504493	0.495507
16	5092700	depression	control	WRONG	0.5	0.5	-0.00908854		16	5092700	depression	control	WRONG	0.5	0.5	-1.59157		16	5092700	depression	control	WRONG	0.5	0.5	-0.021845		16	5092700	depression	depression	RIGHT	0.249636	0.750364		16	5092700	depression	depression	RIGHT	0.460418	0.539582		16	5092700	depression	depression	RIGHT	0.260431	0.739569
17	3334774	control	depression	WRONG	0.490417	0.509583	0.00556304		17	3334774	control	depression	WRONG	0.5	0.5	0.629714		17	3334774	control	depression	WRONG	0.482883	0.517117	0.0195377		17	3334774	control	depression	WRONG	0.135972	0.864028		17	3334774	control	depression	WRONG	0.343521	0.656479		17	3334774	control	depression	WRONG	0.30494	0.69506
18	4279597	depression	control	WRONG	0.685535	0.314465	-0.51124		18	4279597	depression	depression	RIGHT	0.448965	0.551035	21.4989		18	4279597	depression	control	WRONG	0.545065	0.454935	-0.188318		18	4279597	depression	depression	RIGHT	0.167494	0.832506		18	4279597	depression	depression	RIGHT	0.190414	0.809586		18	4279597	depression	depression	RIGHT	0.177132	0.822868
19	8610323	control	depression	WRONG	0.451071	0.548929	0.105306		19	8610323	control	control	RIGHT	0.537736	0.462264	-15.2334		19	8610323	control	depression	WRONG	0.44373	0.55627	0.150569		19	8610323	control	depression	WRONG	0.389393	0.610607		19	8610323	control	depression	WRONG	0.384893	0.615107		19	8610323	control	depression	WRONG	0.395515	0.604485
20	4776861	depression	depression	RIGHT	0.385031	0.614969	0.27334		20	4776861	depression	depression	RIGHT	0.494948	0.505052	2.46643		20	4776861	depression	depression	RIGHT	0.477304	0.522696	0.0381627		20	4776861	depression	depression	RIGHT	0.154583	0.845417		20	4776861	depression	depression	RIGHT	0.257446	0.742554		20	4776861	depression	depression	RIGHT	0.156816	0.843184
21	9280850	control	control	RIGHT	0.692921	0.307079	-0.533036		21	9280850	control	control	RIGHT	0.5	0.5	-1.42706		21	9280850	control	control	RIGHT	0.58248	0.41752	-0.316112		21	9280850	control	depression	WRONG	0.406895	0.593105		21	9280850	control	depression	WRONG	0.412526	0.587474		21	9280850	control	depression	WRONG	0.30577	0.69423
22	6319143	depression	depression	RIGHT	0.427227	0.572773	0.166005		22	6319143	depression	depression	RIGHT	0.5	0.5	1.87441		22	6319143	depression	control	WRONG	0.5	0.5	-0.0509354		22	6319143	depression	depression	RIGHT	0.0164348	0.983565		22	6319143	depression	depression	RIGHT	0.095677	0.904323		22	6319143	depression	depression	RIGHT	0.0487288	0.951271
23	7501399	control	control	RIGHT	0.677858	0.322142	-0.488877		23	7501399	control	control	RIGHT	0.5	0.5	-0.00365246		23	7501399	control	control	RIGHT	0.55473	0.44527	-0.220981		23	7501399	control	control	RIGHT	0.67778	0.32222		23	7501399	control	control	RIGHT	0.705225	0.294775		23	7501399	control	control	RIGHT	0.452061	0.547939
24	8400564	depression	control	WRONG	0.688308	0.311692	-0.519391		24	8400564	depression	depression	RIGHT	0.5	0.5	0.553603		24	8400564	depression	control	WRONG	0.541807	0.458193	-0.177349		24	8400564	depression	depression	RIGHT	0.408505	0.591495		24	8400564	depression	depression	RIGHT	0.326313	0.673687		24	8400564	depression	control	WRONG	0.456101	0.543899
25	7379805	control	control	RIGHT	0.749818	0.250182	-0.71243		25	7379805	control	depression	WRONG	0.5	0.5	0.0851685		25	7379805	control	control	RIGHT	0.522229	0.477771	-0.111725		25	7379805	control	control	RIGHT	0.561142	0.438858		25	7379805	control	control	RIGHT	0.633175	0.366825		25	7379805	control	control	RIGHT	0.641251	0.358749
26	9033994	depression	depression	RIGHT	0.266205	0.733795	0.622201		26	9033994	depression	depression	RIGHT	0.493652	0.506348	3.00179		26	9033994	depression	depression	RIGHT	0.411737	0.588263	0.258041		26	9033994	depression	depression	RIGHT	0.073974	0.926026		26	9033994	depression	depression	RIGHT	0.0906506	0.909349		26	9033994	depression	depression	RIGHT	0.0806589	0.919341
27	7042404	control	depression	WRONG	0.421375	0.578625	0.180915		27	7042404	control	control	RIGHT	0.506195	0.493805	-2.17676		27	7042404	control	control	RIGHT	0.514314	0.485686	-0.0852937		27	7042404	control	depression	WRONG	0.144746	0.855254		27	7042404	control	depression	WRONG	0.254518	0.745482		27	7042404	control	depression	WRONG	0.249506	0.750494
0	5058008	depression	depression	RIGHT	0.437457	0.562543	0.0678558		0	5058008	depression	control	WRONG	0.531254	0.468746	-0.649094		0	5058008	depression	depression	RIGHT	0.430244	0.569756	0.0235219		0	5058008	depression	depression	RIGHT	0.290691	0.709309		0	5058008	depression	depression	RIGHT	0.238889	0.761111		0	5058008	depression	depression	RIGHT	0.182275	0.817725
1	8312700	control	control	RIGHT	0.538169	0.461831	-0.104857		1	8312700	control	control	RIGHT	0.511983	0.488017	-0.0621635		1	8312700	control	control	RIGHT	0.543443	0.456557	-0.0901753		1	8312700	control	depression	WRONG	0.164793	0.835207		1	8312700	control	depression	WRONG	0.279294	0.720706		1	8312700	control	depression	WRONG	0.203437	0.796563
2	2470397	depression	depression	RIGHT	0.340158	0.659842	0.243838		2	2470397	depression	depression	RIGHT	0.33912	0.66088	5.37033		2	2470397	depression	depression	RIGHT	0.330921	0.669079	0.12963		2	2470397	depression	depression	RIGHT	0.233165	0.766835		2	2470397	depression	depression	RIGHT	0.364319	0.635681		2	2470397	depression	depression	RIGHT	0.281631	0.718369
3	9002283	control	depression	WRONG	0.419284	0.580716	0.0991707		3	9002283	control	depression	WRONG	0.493027	0.506973	0.513902		3	9002283	control	depression	WRONG	0.350926	0.649074	0.107345		3	9002283	control	depression	WRONG	0.489456	0.510544		3	9002283	control	control	RIGHT	0.586885	0.413115		3	9002283	control	control	RIGHT	0.499171	0.500829
4	2472595	depression	depression	RIGHT	0.324018	0.675982	0.274951		4	2472595	depression	control	WRONG	0.836241	0.163759	-12.0838		4	2472595	depression	depression	RIGHT	0.347445	0.652555	0.111178		4	2472595	depression	depression	RIGHT	0.249627	0.750373		4	2472595	depression	depression	RIGHT	0.327255	0.672745		4	2472595	depression	depression	RIGHT	0.266139	0.733861
5	7512456	control	control	RIGHT	0.919309	0.0806911	-1.07958		5	7512456	control	depression	WRONG	0.479155	0.520845	0.93568		5	7512456	control	control	RIGHT	0.930931	0.0690694	-0.697473		5	7512456	control	control	RIGHT	0.759115	0.240885		5	7512456	control	control	RIGHT	0.692979	0.307021		5	7512456	control	depression	WRONG	0.510915	0.489085
6	8539088	depression	depression	RIGHT	0.299062	0.700938	0.324715		6	8539088	depression	depression	RIGHT	0.451239	0.548761	1.78682		6	8539088	depression	depression	RIGHT	0.419747	0.580253	0.0341118		6	8539088	depression	depression	RIGHT	0.084134	0.915866		6	8539088	depression	depression	RIGHT	0.16838	0.83162		6	8539088	depression	depression	RIGHT	0.183397	0.816603
7	8396453	control	control	RIGHT	0.650302	0.349698	-0.309222		7	8396453	control	depression	WRONG	0.5	0.5	0.442433		7	8396453	control	control	RIGHT	0.592018	0.407982	-0.140182		7	8396453	control	depression	WRONG	0.385582	0.614418		7	8396453	control	control	RIGHT	0.524402	0.475598		7	8396453	control	depression	WRONG	0.352721	0.647279
8	9153397	depression	control	WRONG	0.521445	0.478555	-0.0761288		8	9153397	depression	control	WRONG	0.53052	0.46948	-0.626685		8	9153397	depression	control	WRONG	0.5	0.5	-0.0478558		8	9153397	depression	depression	RIGHT	0.262417	0.737583		8	9153397	depression	depression	RIGHT	0.355719	0.644281		8	9153397	depression	depression	RIGHT	0.338382	0.661618
9	6062830	control	control	RIGHT	0.529549	0.470451	-0.0900309		9	6062830	control	control	RIGHT	0.514525	0.485475	-0.139482		9	6062830	control	control	RIGHT	0.547491	0.452509	-0.0942716		9	6062830	control	control	RIGHT	0.589279	0.410721		9	6062830	control	control	RIGHT	0.564264	0.435736		9	6062830	control	control	RIGHT	0.58676	0.41324
10	8750189	depression	control	WRONG	0.532502	0.467498	-0.0951035		10	8750189	depression	control	WRONG	0.513973	0.486027	-0.122686		10	8750189	depression	control	WRONG	0.5296	0.4704	-0.0762221		10	8750189	depression	depression	RIGHT	0.139822	0.860178		10	8750189	depression	depression	RIGHT	0.14807	0.85193		10	8750189	depression	depression	RIGHT	0.190203	0.809797
11	7574989	control	control	RIGHT	0.771974	0.228026	-0.560785		11	7574989	control	depression	WRONG	0.507935	0.492065	0.0608843		11	7574989	control	control	RIGHT	0.512186	0.487814	-0.0587529		11	7574989	control	control	RIGHT	0.551771	0.448229		11	7574989	control	control	RIGHT	0.567543	0.432457		11	7574989	control	control	RIGHT	0.486304	0.513696
12	1340498	depression	control	WRONG	0.836525	0.163475	-0.737396		12	1340498	depression	control	WRONG	0.513607	0.486393	-0.111568		12	1340498	depression	control	WRONG	0.591558	0.408442	-0.139698		12	1340498	depression	control	WRONG	0.758993	0.241007		12	1340498	depression	control	WRONG	0.657216	0.342784		12	1340498	depression	depression	RIGHT	0.509309	0.490691
13	9855691	control	control	RIGHT	0.776521	0.223479	-0.571909		13	9855691	control	control	RIGHT	0.539276	0.460724	-0.894401		13	9855691	control	control	RIGHT	0.568149	0.431851	-0.115344		13	9855691	control	control	RIGHT	0.70462	0.29538		13	9855691	control	control	RIGHT	0.693617	0.306383		13	9855691	control	control	RIGHT	0.643294	0.356706
14	7752394	depression	control	WRONG	0.825002	0.174998	-0.702347		14	7752394	depression	control	WRONG	0.528709	0.471291	-0.57143		14	7752394	depression	control	WRONG	0.632465	0.367535	-0.184117		14	7752394	depression	control	WRONG	0.681092	0.318908		14	7752394	depression	control	WRONG	0.64456	0.35544		14	7752394	depression	control	WRONG	0.493881	0.506119
15	1120323	control	control	RIGHT	0.542324	0.457676	-0.112021		15	1120323	control	control	RIGHT	0.523153	0.476847	-0.402078		15	1120323	control	control	RIGHT	0.490462	0.509538	-0.0370037		15	1120323	control	control	RIGHT	0.536773	0.463227		15	1120323	control	depression	WRONG	0.440515	0.559485		15	1120323	control	depression	WRONG	0.468288	0.531712
16	4477874	depression	depression	RIGHT	0.365426	0.634574	0.191559		16	4477874	depression	control	WRONG	0.909966	0.0900342	-17.2697		16	4477874	depression	depression	RIGHT	0.119086	0.880914	0.453855		16	4477874	depression	depression	RIGHT	0.180854	0.819146		16	4477874	depression	depression	RIGHT	0.179329	0.820671		16	4477874	depression	depression	RIGHT	0.157975	0.842025
17	4472896	control	control	RIGHT	0.492912	0.507088	-0.0273095		17	4472896	control	control	RIGHT	0.614432	0.385568	-3.26874		17	4472896	control	depression	WRONG	0.38694	0.61306	0.0671476		17	4472896	control	depression	WRONG	0.341501	0.658499		17	4472896	control	depression	WRONG	0.404626	0.595374		17	4472896	control	depression	WRONG	0.341209	0.658791
18	5941569	depression	depression	RIGHT	0.390554	0.609446	0.148611		18	5941569	depression	depression	RIGHT	0.476934	0.523066	1.00328		18	5941569	depression	depression	RIGHT	0.414916	0.585084	0.0389845		18	5941569	depression	depression	RIGHT	0.47095	0.52905		18	5941569	depression	depression	RIGHT	0.438415	0.561585		18	5941569	depression	depression	RIGHT	0.324825	0.675175
19	7135795	control	depression	WRONG	0.392255	0.607745	0.145691		19	7135795	control	depression	WRONG	0.5	0.5	0.231881		19	7135795	control	depression	WRONG	0.419662	0.580338	0.0341974		19	7135795	control	depression	WRONG	0.147622	0.852378		19	7135795	control	depression	WRONG	0.391964	0.608036		19	7135795	control	depression	WRONG	0.307494	0.692506
20	3213525	depression	control	WRONG	0.537601	0.462399	-0.103878		20	3213525	depression	control	WRONG	0.874168	0.125832	-14.422		20	3213525	depression	depression	RIGHT	0.328921	0.671079	0.131894		20	3213525	depression	depression	RIGHT	0.294902	0.705098		20	3213525	depression	depression	RIGHT	0.349754	0.650246		20	3213525	depression	depression	RIGHT	0.299965	0.700035
21	3580658	control	depression	WRONG	0.233456	0.766544	0.468823		21	3580658	control	depression	WRONG	0.415341	0.584659	2.88543		21	3580658	control	depression	WRONG	0.321996	0.678004	0.139788		21	3580658	control	depression	WRONG	0.0816228	0.918377		21	3580658	control	depression	WRONG	0.271518	0.728482		21	3580658	control	depression	WRONG	0.269263	0.730737
22	9011762	depression	control	WRONG	0.612495	0.387505	-0.236795		22	9011762	depression	depression	RIGHT	0.5	0.5	0.185268		22	9011762	depression	control	WRONG	0.493905	0.506095	-0.0404507		22	9011762	depression	depression	RIGHT	0.258522	0.741478		22	9011762	depression	depression	RIGHT	0.241512	0.758488		22	9011762	depression	depression	RIGHT	0.496126	0.503874
23	2601337	control	control	RIGHT	0.666557	0.333443	-0.341996		23	2601337	control	control	RIGHT	0.523223	0.476777	-0.40419		23	2601337	control	control	RIGHT	0.560069	0.439931	-0.107065		23	2601337	control	depression	WRONG	0.501401	0.498599		23	2601337	control	depression	WRONG	0.344789	0.655211		23	2601337	control	depression	WRONG	0.219159	0.780841
24	3224450	depression	control	WRONG	0.710251	0.289749	-0.422746		24	3224450	depression	control	WRONG	0.593296	0.406704	-2.58103		24	3224450	depression	control	WRONG	0.591688	0.408312	-0.139834		24	3224450	depression	depression	RIGHT	0.419162	0.580838		24	3224450	depression	depression	RIGHT	0.450959	0.549041		24	3224450	depression	depression	RIGHT	0.368018	0.631982
25	7577825	control	depression	WRONG	0.173954	0.826046	0.626367		25	7577825	control	control	RIGHT	0.511458	0.488542	-0.0462207		25	7577825	control	depression	WRONG	0.324034	0.675966	0.137456		25	7577825	control	depression	WRONG	0.260371	0.739629		25	7577825	control	depression	WRONG	0.322106	0.677894		25	7577825	control	depression	WRONG	0.314667	0.685333
26	9789300	depression	control	WRONG	0.594704	0.405296	-0.204231		26	9789300	depression	control	WRONG	0.555779	0.444221	-1.40201		26	9789300	depression	control	WRONG	0.563516	0.436484	-0.11059		26	9789300	depression	depression	RIGHT	0.29974	0.70026		26	9789300	depression	control	WRONG	0.61212	0.38788		26	9789300	depression	depression	RIGHT	0.440721	0.559279
27	1287653	control	control	RIGHT	0.730645	0.269355	-0.466049		27	1287653	control	control	RIGHT	0.655275	0.344725	-4.66783		27	1287653	control	control	RIGHT	0.543573	0.456427	-0.0903061		27	1287653	control	control	RIGHT	0.514584	0.485416		27	1287653	control	control	RIGHT	0.484536	0.515464		27	1287653	control	depression	WRONG	0.378264	0.621736
0	4908754	depression	depression	RIGHT	0.169957	0.830043	1.05141		0	4908754	depression	depression	RIGHT	0.333378	0.666622	15.3619		0	4908754	depression	depression	RIGHT	0.258424	0.741576	0.431175		0	4908754	depression	depression	RIGHT	0.165284	0.834716		0	4908754	depression	depression	RIGHT	0.161632	0.838368		0	4908754	depression	depression	RIGHT	0.140914	0.859086
1	2354184	control	depression	WRONG	0.4481	0.5519	0.148477		1	2354184	control	control	RIGHT	0.560185	0.439815	-3.15692		1	2354184	control	control	RIGHT	0.520271	0.479729	-0.0729438		1	2354184	control	control	RIGHT	0.649139	0.350861		1	2354184	control	control	RIGHT	0.67288	0.32712		1	2354184	control	control	RIGHT	0.590367	0.409633
2	7454046	depression	control	WRONG	0.636436	0.363564	-0.360054		2	7454046	depression	depression	RIGHT	0.5	0.5	1.46736		2	7454046	depression	control	WRONG	0.515589	0.484411	-0.0646157		2	7454046	depression	depression	RIGHT	0.487765	0.512235		2	7454046	depression	depression	RIGHT	0.473549	0.526451		2	7454046	depression	depression	RIGHT	0.383411	0.616589
3	1908445	control	control	RIGHT	0.568544	0.431456	-0.169233		3	1908445	control	control	RIGHT	0.750558	0.249442	-20.1727		3	1908445	control	depression	WRONG	0.450787	0.549213	0.0506862		3	1908445	control	depression	WRONG	0.0985551	0.901445		3	1908445	control	depression	WRONG	0.233807	0.766193		3	1908445	control	depression	WRONG	0.244612	0.755388
4	5201651	depression	depression	RIGHT	0.232633	0.767367	0.794467		4	5201651	depression	depression	RIGHT	0.3992	0.6008	9.66208		4	5201651	depression	depression	RIGHT	0.267679	0.732321	0.409978		4	5201651	depression	depression	RIGHT	0.144025	0.855975		4	5201651	depression	depression	RIGHT	0.176742	0.823258		4	5201651	depression	depression	RIGHT	0.15423	0.84577
5	8957447	control	control	RIGHT	0.522313	0.477687	-0.0465082		5	8957447	control	control	RIGHT	0.547533	0.452467	-2.1387		5	8957447	control	control	RIGHT	0.535415	0.464585	-0.0999474		5	8957447	control	control	RIGHT	0.59537	0.40463		5	8957447	control	control	RIGHT	0.622498	0.377502		5	8957447	control	control	RIGHT	0.54741	0.45259
6	5802202	depression	depression	RIGHT	0.206889	0.793111	0.892914		6	5802202	depression	control	WRONG	0.631236	0.368764	-9.13549		6	5802202	depression	depression	RIGHT	0.386757	0.613243	0.165157		6	5802202	depression	depression	RIGHT	0.279635	0.720365		6	5802202	depression	depression	RIGHT	0.306688	0.693312		6	5802202	depression	depression	RIGHT	0.261213	0.738787
7	4148880	control	depression	WRONG	0.402543	0.597457	0.268811		7	4148880	control	depression	WRONG	0.519527	0.480473	0.0930014		7	4148880	control	depression	WRONG	0.477569	0.522432	0.00294798		7	4148880	control	depression	WRONG	0.189712	0.810288		7	4148880	control	depression	WRONG	0.308001	0.691999		7	4148880	control	depression	WRONG	0.3148	0.6852
8	5484285	depression	depression	RIGHT	0.365608	0.634392	0.365796		8	5484285	depression	depression	RIGHT	0.437438	0.562562	6.61127		8	5484285	depression	depression	RIGHT	0.334493	0.665507	0.268554		8	5484285	depression	depression	RIGHT	0.224531	0.775469		8	5484285	depression	depression	RIGHT	0.185007	0.814993		8	5484285	depression	depression	RIGHT	0.155126	0.844874
9	5541139	control	control	RIGHT	0.704149	0.295851	-0.556437		9	5541139	control	depression	WRONG	0.5	0.5	1.71259		9	5541139	control	control	RIGHT	0.54141	0.45859	-0.110675		9	5541139	control	control	RIGHT	0.734935	0.265065		9	5541139	control	control	RIGHT	0.782994	0.217006		9	5541139	control	control	RIGHT	0.705973	0.294027
10	5357983	depression	control	WRONG	0.616002	0.383998	-0.300606		10	5357983	depression	control	WRONG	0.528298	0.471702	-0.603582		10	5357983	depression	control	WRONG	0.491377	0.508623	-0.0216004		10	5357983	depression	depression	RIGHT	0.138647	0.861353		10	5357983	depression	control	WRONG	0.501668	0.498332		10	5357983	depression	control	WRONG	0.525369	0.474631
11	4049872	control	control	RIGHT	0.541931	0.458069	-0.0982276		11	4049872	control	control	RIGHT	0.522105	0.477895	-0.11162		11	4049872	control	depression	WRONG	0.470661	0.529339	0.0152428		11	4049872	control	depression	WRONG	0.26739	0.73261		11	4049872	control	depression	WRONG	0.238992	0.761008		11	4049872	control	depression	WRONG	0.222511	0.777489
12	1279151	depression	depression	RIGHT	0.324067	0.675933	0.494004		12	1279151	depression	depression	RIGHT	0.0601468	0.939853	56.0447		12	1279151	depression	depression	RIGHT	0.237048	0.762952	0.482119		12	1279151	depression	depression	RIGHT	0.0951585	0.904841		12	1279151	depression	depression	RIGHT	0.0854341	0.914566		12	1279151	depression	depression	RIGHT	0.170279	0.829721
13	4748686	control	depression	WRONG	0.487542	0.512458	0.0447244		13	4748686	control	control	RIGHT	0.688585	0.311415	-14.0722		13	4748686	control	depression	WRONG	0.416948	0.583052	0.111223		13	4748686	control	depression	WRONG	0.404453	0.595547		13	4748686	control	control	RIGHT	0.564897	0.435103		13	4748686	control	control	RIGHT	0.516139	0.483861
14	1812324	depression	depression	RIGHT	0.136246	0.863754	1.22205		14	1812324	depression	depression	RIGHT	0.119103	0.880897	41.233		14	1812324	depression	depression	RIGHT	0.122282	0.877718	0.837654		14	1812324	depression	depression	RIGHT	0.0321289	0.967871		14	1812324	depression	depression	RIGHT	0.0801367	0.919863		14	1812324	depression	depression	RIGHT	0.0769206	0.923079
15	4384180	control	control	RIGHT	0.869832	0.130168	-1.23324		15	4384180	control	depression	WRONG	0.286155	0.713845	19.7418		15	4384180	control	control	RIGHT	0.625617	0.374383	-0.267454		15	4384180	control	control	RIGHT	0.600906	0.399094		15	4384180	control	depression	WRONG	0.406277	0.593723		15	4384180	control	depression	WRONG	0.411517	0.588483
16	9121731	depression	control	WRONG	0.838675	0.161325	-1.06863		16	9121731	depression	control	WRONG	0.528426	0.471574	-0.613813		16	9121731	depression	control	WRONG	0.608365	0.391635	-0.233981		16	9121731	depression	control	WRONG	0.679781	0.320219		16	9121731	depression	control	WRONG	0.518026	0.481974		16	9121731	depression	depression	RIGHT	0.413301	0.586699
17	1811634	control	control	RIGHT	0.588546	0.411454	-0.223665		17	1811634	control	control	RIGHT	0.542556	0.457444	-1.74023		17	1811634	control	control	RIGHT	0.48302	0.51698	-0.00674798		17	1811634	control	depression	WRONG	0.296897	0.703103		17	1811634	control	control	RIGHT	0.50436	0.49564		17	1811634	control	depression	WRONG	0.364282	0.635718
18	9672947	depression	depression	RIGHT	0.439126	0.560874	0.172163		18	9672947	depression	control	WRONG	0.560495	0.439505	-3.18203		18	9672947	depression	control	WRONG	0.54508	0.45492	-0.117259		18	9672947	depression	depression	RIGHT	0.0987375	0.901263		18	9672947	depression	depression	RIGHT	0.231417	0.768583		18	9672947	depression	depression	RIGHT	0.140918	0.859082
19	4511500	control	control	RIGHT	0.616459	0.383541	-0.301915		19	4511500	control	control	RIGHT	0.551922	0.448078	-2.49099		19	4511500	control	control	RIGHT	0.582251	0.417749	-0.184881		19	4511500	control	control	RIGHT	0.651628	0.348372		19	4511500	control	control	RIGHT	0.645457	0.354543		19	4511500	control	control	RIGHT	0.695921	0.304079
20	1548282	depression	control	WRONG	0.516469	0.483531	-0.0311547		20	1548282	depression	control	WRONG	0.553282	0.446718	-2.6003		20	1548282	depression	control	WRONG	0.5	0.5	-0.0434558		20	1548282	depression	control	WRONG	0.715355	0.284645		20	1548282	depression	control	WRONG	0.83588	0.16412		20	1548282	depression	control	WRONG	0.757273	0.242727
21	5339501	control	control	RIGHT	0.565002	0.434998	-0.159701		21	5339501	control	depression	WRONG	0.507397	0.492603	1.05457		21	5339501	control	depression	WRONG	0.478493	0.521507	0.00130408		21	5339501	control	depression	WRONG	0.245212	0.754788		21	5339501	control	depression	WRONG	0.374035	0.625965		21	5339501	control	depression	WRONG	0.295188	0.704812
22	9725261	depression	control	WRONG	0.549379	0.450621	-0.117975		22	9725261	depression	control	WRONG	0.560419	0.439581	-3.17583		22	9725261	depression	control	WRONG	0.480008	0.519992	-0.00139158		22	9725261	depression	control	WRONG	0.684218	0.315782		22	9725261	depression	control	WRONG	0.51589	0.48411		22	9725261	depression	depression	RIGHT	0.441552	0.558448
23	2954008	control	depression	WRONG	0.369677	0.630323	0.355173		23	2954008	control	depression	WRONG	0.462624	0.537376	4.6052		23	2954008	control	depression	WRONG	0.430839	0.569161	0.0863574		23	2954008	control	depression	WRONG	0.283234	0.716766		23	2954008	control	depression	WRONG	0.498583	0.501417		23	2954008	control	depression	WRONG	0.313984	0.686016
24	2538997	depression	depression	RIGHT	0.300581	0.699419	0.565719		24	2538997	depression	depression	RIGHT	0.507069	0.492931	1.08061		24	2538997	depression	depression	RIGHT	0.408685	0.591315	0.126008		24	2538997	depression	depression	RIGHT	0.0491862	0.950814		24	2538997	depression	depression	RIGHT	0.169187	0.830813		24	2538997	depression	depression	RIGHT	0.156551	0.843449
25	2869381	control	depression	WRONG	0.360068	0.639932	0.380228		25	2869381	control	depression	WRONG	0.477622	0.522378	3.41405		25	2869381	control	depression	WRONG	0.361217	0.638783	0.210429		25	2869381	control	depression	WRONG	0.189068	0.810932		25	2869381	control	depression	WRONG	0.328522	0.671478		25	2869381	control	depression	WRONG	0.288777	0.711223
26	3405000	depression	control	WRONG	0.508971	0.491029	-0.0114774		26	3405000	depression	depression	RIGHT	0.5	0.5	1.29392		26	3405000	depression	depression	RIGHT	0.473508	0.526492	0.0101742		26	3405000	depression	depression	RIGHT	0.306702	0.693298		26	3405000	depression	depression	RIGHT	0.207445	0.792555		26	3405000	depression	depression	RIGHT	0.205174	0.794826
27	4560495	control	depression	WRONG	0.461033	0.538967	0.114392		27	4560495	control	control	RIGHT	0.531983	0.468017	-0.896807		27	4560495	control	depression	WRONG	0.455832	0.544168	0.0416787		27	4560495	control	depression	WRONG	0.304716	0.695284		27	4560495	control	control	RIGHT	0.464845	0.535155		27	4560495	control	depression	WRONG	0.438131	0.561869
1 to 3
SVM TF-IDF									SVM Word embeddings									SVM TF-IDF + Word embeddings									BERT								ALBERT								BioBERT
index	user_id	label	prediction	prediction_outcome	probability_control	probability_depression	decision_value		index	user_id	label	prediction	prediction_outcome	probability_control	probability_depression	decision_value		index	user_id	label	prediction	prediction_outcome	probability_control	probability_depression	decision_value		index	user_id	label	prediction	prediction_outcome	probability_control	probability_depression		index	user_id	label	prediction	prediction_outcome	probability_control	probability_depression		index	user_id	label	prediction	prediction_outcome	probability_control	probability_depression
0	1793287	depression	control	WRONG	0.812976	0.187024	-0.824936		0	1793287	depression	control	WRONG	0.759734	0.240266	-1.71078		0	1793287	depression	control	WRONG	0.846829	0.153171	-0.767127		0	1793287	depression	control	WRONG	0.856202	0.143798		0	1793287	depression	control	WRONG	0.907706	0.0922935		0	1793287	depression	control	WRONG	0.808906	0.191094
1	2553640	control	control	RIGHT	0.84939	0.15061	-0.91898		1	2553640	control	control	RIGHT	0.757039	0.242961	-1.31907		1	2553640	control	control	RIGHT	0.879502	0.120498	-0.815401		1	2553640	control	control	RIGHT	0.924631	0.0753691		1	2553640	control	control	RIGHT	0.807184	0.192816		1	2553640	control	control	RIGHT	0.932903	0.067097
2	2733670	control	control	RIGHT	0.71755	0.28245	-0.630919		2	2733670	control	control	RIGHT	0.751486	0.248514	-0.521059		2	2733670	control	control	RIGHT	0.814745	0.185255	-0.727365		2	2733670	control	control	RIGHT	0.67057	0.32943		2	2733670	control	control	RIGHT	0.779733	0.220267		2	2733670	control	control	RIGHT	0.815074	0.184926
3	1641948	control	control	RIGHT	0.442748	0.557252	-0.211196		3	1641948	control	depression	WRONG	0.67797	0.32203	9.12297		3	1641948	control	control	RIGHT	0.5	0.5	-0.467795		3	1641948	control	depression	WRONG	0.0551245	0.944875		3	1641948	control	depression	WRONG	0.0976873	0.902313		3	1641948	control	depression	WRONG	0.0833802	0.91662
4	2999957	depression	depression	RIGHT	0.280521	0.719479	0.046071		4	2999957	depression	depression	RIGHT	0.677881	0.322119	9.13381		4	2999957	depression	control	WRONG	0.227237	0.772763	-0.25726		4	2999957	depression	depression	RIGHT	0.313458	0.686542		4	2999957	depression	depression	RIGHT	0.343406	0.656594		4	2999957	depression	depression	RIGHT	0.220049	0.779951
5	7670443	control	control	RIGHT	0.709189	0.290811	-0.616148		5	7670443	control	depression	WRONG	0.743387	0.256613	0.62161		5	7670443	control	control	RIGHT	0.752561	0.247439	-0.663267		5	7670443	control	control	RIGHT	0.944522	0.0554785		5	7670443	control	control	RIGHT	0.91272	0.0872798		5	7670443	control	control	RIGHT	0.85214	0.14786
6	9402592	control	control	RIGHT	0.931749	0.0682505	-1.23831		6	9402592	control	control	RIGHT	0.782053	0.217947	-5.07872		6	9402592	control	control	RIGHT	0.903019	0.0969814	-0.857719		6	9402592	control	control	RIGHT	0.975441	0.0245586		6	9402592	control	control	RIGHT	0.972877	0.0271225		6	9402592	control	control	RIGHT	0.954039	0.0459614
7	6413828	control	control	RIGHT	0.920488	0.0795116	-1.17876		7	6413828	control	control	RIGHT	0.759217	0.240783	-1.63544		7	6413828	control	control	RIGHT	0.930269	0.0697312	-0.920213		7	6413828	control	control	RIGHT	0.914729	0.0852715		7	6413828	control	control	RIGHT	0.843439	0.156561		7	6413828	control	control	RIGHT	0.870509	0.129491
8	5301175	depression	control	WRONG	0.523697	0.476303	-0.328414		8	5301175	depression	control	WRONG	0.761974	0.238026	-2.03878		8	5301175	depression	control	WRONG	0.773735	0.226265	-0.683636		8	5301175	depression	depression	RIGHT	0.267132	0.732868		8	5301175	depression	depression	RIGHT	0.389433	0.610567		8	5301175	depression	control	WRONG	0.572081	0.427919
9	5284203	control	control	RIGHT	0.527267	0.472733	-0.333588		9	5284203	control	control	RIGHT	0.760409	0.239591	-1.80948		9	5284203	control	control	RIGHT	0.78935	0.21065	-0.699535		9	5284203	control	control	RIGHT	0.782227	0.217773		9	5284203	control	control	RIGHT	0.820769	0.179231		9	5284203	control	control	RIGHT	0.761877	0.238123
10	5799731	control	control	RIGHT	0.542853	0.457147	-0.356249		10	5799731	control	depression	WRONG	0.745762	0.254238	0.28898		10	5799731	control	control	RIGHT	0.768185	0.231815	-0.678173		10	5799731	control	control	RIGHT	0.654515	0.345485		10	5799731	control	control	RIGHT	0.654581	0.345419		10	5799731	control	control	RIGHT	0.559594	0.440406
11	2375564	control	control	RIGHT	0.738156	0.261844	-0.668509		11	2375564	control	depression	WRONG	0.739212	0.260788	1.20148		11	2375564	control	control	RIGHT	0.821674	0.178326	-0.735461		11	2375564	control	depression	WRONG	0.372493	0.627507		11	2375564	control	depression	WRONG	0.482541	0.517459		11	2375564	control	depression	WRONG	0.419792	0.580208
12	3248259	depression	control	WRONG	0.801077	0.198923	-0.79733		12	3248259	depression	control	WRONG	0.780411	0.219589	-4.82284		12	3248259	depression	control	WRONG	0.835096	0.164904	-0.751876		12	3248259	depression	control	WRONG	0.861558	0.138442		12	3248259	depression	control	WRONG	0.784794	0.215206		12	3248259	depression	control	WRONG	0.742243	0.257757
13	4682695	control	control	RIGHT	0.731227	0.268773	-0.655669		13	4682695	control	control	RIGHT	0.767147	0.232853	-2.80418		13	4682695	control	control	RIGHT	0.73919	0.26081	-0.651005		13	4682695	control	control	RIGHT	0.784094	0.215906		13	4682695	control	control	RIGHT	0.699055	0.300945		13	4682695	control	control	RIGHT	0.727318	0.272682
14	3098533	control	control	RIGHT	0.853035	0.146965	-0.929377		14	3098533	control	depression	WRONG	0.739492	0.260508	1.16279		14	3098533	control	control	RIGHT	0.84314	0.15686	-0.762232		14	3098533	control	control	RIGHT	0.540875	0.459125		14	3098533	control	control	RIGHT	0.607375	0.392625		14	3098533	control	control	RIGHT	0.532934	0.467066
15	7925920	control	control	RIGHT	0.926967	0.0730329	-1.21199		15	7925920	control	control	RIGHT	0.777371	0.222629	-4.35274		15	7925920	control	control	RIGHT	0.897878	0.102122	-0.847751		15	7925920	control	control	RIGHT	0.663158	0.336842		15	7925920	control	control	RIGHT	0.678535	0.321465		15	7925920	control	control	RIGHT	0.711255	0.288745
16	7584269	depression	control	WRONG	0.42379	0.57621	-0.183602		16	7584269	depression	control	WRONG	0.749621	0.250379	-0.255852		16	7584269	depression	control	WRONG	0.730479	0.269521	-0.643235		16	7584269	depression	depression	RIGHT	0.128555	0.871445		16	7584269	depression	depression	RIGHT	0.197719	0.802281		16	7584269	depression	depression	RIGHT	0.222266	0.777734
17	6791914	control	control	RIGHT	0.860852	0.139148	-0.952414		17	6791914	control	control	RIGHT	0.749912	0.250088	-0.297114		17	6791914	control	control	RIGHT	0.859496	0.140504	-0.784709		17	6791914	control	control	RIGHT	0.863415	0.136585		17	6791914	control	control	RIGHT	0.706771	0.293229		17	6791914	control	control	RIGHT	0.564461	0.435539
18	6449320	control	control	RIGHT	0.633946	0.366054	-0.495109		18	6449320	control	depression	WRONG	0.74643	0.25357	0.195142		18	6449320	control	control	RIGHT	0.74327	0.25673	-0.654702		18	6449320	control	depression	WRONG	0.241113	0.758887		18	6449320	control	depression	WRONG	0.366644	0.633356		18	6449320	control	depression	WRONG	0.321029	0.678971
19	2083713	control	control	RIGHT	0.796171	0.203829	-0.786311		19	2083713	control	control	RIGHT	0.755604	0.244396	-1.11172		19	2083713	control	control	RIGHT	0.829738	0.170262	-0.745201		19	2083713	control	control	RIGHT	0.973767	0.0262326		19	2083713	control	control	RIGHT	0.896358	0.103642		19	2083713	control	control	RIGHT	0.943848	0.0561522
20	1515854	depression	control	WRONG	0.733074	0.266926	-0.65907		20	1515854	depression	control	WRONG	0.750078	0.249922	-0.32075		20	1515854	depression	control	WRONG	0.817716	0.182284	-0.730807		20	1515854	depression	control	WRONG	0.703101	0.296899		20	1515854	depression	control	WRONG	0.830468	0.169532		20	1515854	depression	control	WRONG	0.636834	0.363166
21	3936076	control	control	RIGHT	0.902958	0.0970416	-1.09984		21	3936076	control	control	RIGHT	0.751761	0.248239	-0.560359		21	3936076	control	control	RIGHT	0.851501	0.148499	-0.773468		21	3936076	control	control	RIGHT	0.973083	0.0269166		21	3936076	control	control	RIGHT	0.958187	0.0418127		21	3936076	control	control	RIGHT	0.943251	0.056749
22	2987070	control	control	RIGHT	0.927706	0.0722937	-1.21595		22	2987070	control	control	RIGHT	0.76673	0.23327	-2.74196		22	2987070	control	control	RIGHT	0.911146	0.0888542	-0.874487		22	2987070	control	control	RIGHT	0.956938	0.0430618		22	2987070	control	control	RIGHT	0.863739	0.136261		22	2987070	control	control	RIGHT	0.901763	0.0982374
23	8974694	control	control	RIGHT	0.888436	0.111564	-1.04362		23	8974694	control	control	RIGHT	0.76603	0.23397	-2.63782		23	8974694	control	control	RIGHT	0.854649	0.145351	-0.777832		23	8974694	control	control	RIGHT	0.89151	0.10849		23	8974694	control	control	RIGHT	0.831073	0.168927		23	8974694	control	control	RIGHT	0.888773	0.111227
24	1121514	depression	control	WRONG	0.318568	0.681432	-0.0194934		24	1121514	depression	depression	RIGHT	0.745546	0.254454	0.319424		24	1121514	depression	control	WRONG	0.448975	0.551025	-0.434407		24	1121514	depression	depression	RIGHT	0.391246	0.608754		24	1121514	depression	depression	RIGHT	0.443063	0.556937		24	1121514	depression	depression	RIGHT	0.439321	0.560679
25	7430998	control	control	RIGHT	0.904754	0.0952459	-1.10731		25	7430998	control	depression	WRONG	0.740754	0.259246	0.988092		25	7430998	control	control	RIGHT	0.849497	0.150503	-0.770727		25	7430998	control	control	RIGHT	0.896063	0.103937		25	7430998	control	control	RIGHT	0.724921	0.275079		25	7430998	control	control	RIGHT	0.708304	0.291696
26	1000586	control	control	RIGHT	0.910148	0.0898523	-1.13051		26	1000586	control	control	RIGHT	0.755374	0.244626	-1.07854		26	1000586	control	control	RIGHT	0.91532	0.0846804	-0.883642		26	1000586	control	control	RIGHT	0.962711	0.0372886		26	1000586	control	control	RIGHT	0.754413	0.245587		26	1000586	control	control	RIGHT	0.929075	0.0709248
27	3673149	control	control	RIGHT	0.805297	0.194703	-0.806972		27	3673149	control	depression	WRONG	0.738976	0.261024	1.23407		27	3673149	control	control	RIGHT	0.854622	0.145378	-0.777794		27	3673149	control	control	RIGHT	0.659379	0.340621		27	3673149	control	control	RIGHT	0.706315	0.293685		27	3673149	control	control	RIGHT	0.683926	0.316074
28	7236590	depression	control	WRONG	0.5	0.5	-0.297408		28	7236590	depression	control	WRONG	0.775257	0.224743	-4.02836		28	7236590	depression	control	WRONG	0.429469	0.570531	-0.420753		28	7236590	depression	depression	RIGHT	0.180798	0.819202		28	7236590	depression	depression	RIGHT	0.24327	0.75673		28	7236590	depression	depression	RIGHT	0.384524	0.615476
29	7489972	control	control	RIGHT	0.859707	0.140293	-0.948973		29	7489972	control	control	RIGHT	0.749839	0.250161	-0.286703		29	7489972	control	control	RIGHT	0.850715	0.149285	-0.772389		29	7489972	control	control	RIGHT	0.532645	0.467355		29	7489972	control	control	RIGHT	0.572087	0.427913		29	7489972	control	control	RIGHT	0.598496	0.401504
30	4792149	control	control	RIGHT	0.67962	0.32038	-0.565787		30	4792149	control	control	RIGHT	0.749579	0.25042	-0.249919		30	4792149	control	control	RIGHT	0.868289	0.131711	-0.797709		30	4792149	control	control	RIGHT	0.893615	0.106385		30	4792149	control	control	RIGHT	0.898715	0.101285		30	4792149	control	control	RIGHT	0.822868	0.177132
31	5071723	control	control	RIGHT	0.704139	0.295861	-0.607348		31	5071723	control	control	RIGHT	0.750216	0.249784	-0.340341		31	5071723	control	control	RIGHT	0.714164	0.285836	-0.629097		31	5071723	control	control	RIGHT	0.520198	0.479802		31	5071723	control	control	RIGHT	0.458115	0.541885		31	5071723	control	control	RIGHT	0.473464	0.526536
32	7695427	depression	control	WRONG	0.543052	0.456948	-0.35654		32	7695427	depression	control	WRONG	0.751016	0.248984	-0.45416		32	7695427	depression	control	WRONG	0.690034	0.309966	-0.609038		32	7695427	depression	depression	RIGHT	0.376504	0.623496		32	7695427	depression	control	WRONG	0.558404	0.441596		32	7695427	depression	depression	RIGHT	0.465586	0.534414
33	3082830	control	control	RIGHT	0.623848	0.376152	-0.478851		33	3082830	control	depression	WRONG	0.722722	0.277278	3.43543		33	3082830	control	control	RIGHT	0.737467	0.262533	-0.649455		33	3082830	control	control	RIGHT	0.80841	0.19159		33	3082830	control	control	RIGHT	0.722264	0.277736		33	3082830	control	control	RIGHT	0.732755	0.267245
34	5435007	control	control	RIGHT	0.715986	0.284014	-0.628137		34	5435007	control	control	RIGHT	0.772566	0.227434	-3.61879		34	5435007	control	control	RIGHT	0.740127	0.259873	-0.651851		34	5435007	control	control	RIGHT	0.626641	0.373359		34	5435007	control	control	RIGHT	0.537107	0.462893		34	5435007	control	control	RIGHT	0.588752	0.411248
35	9068849	control	control	RIGHT	0.87458	0.12542	-0.995648		35	9068849	control	control	RIGHT	0.77305	0.22695	-3.69228		35	9068849	control	control	RIGHT	0.875654	0.124346	-0.809177		35	9068849	control	control	RIGHT	0.581584	0.418416		35	9068849	control	control	RIGHT	0.669411	0.330589		35	9068849	control	control	RIGHT	0.676599	0.323401
36	4553099	depression	control	WRONG	0.778179	0.221821	-0.7475		36	4553099	depression	depression	RIGHT	0.742958	0.257042	0.681484		36	4553099	depression	control	WRONG	0.805491	0.194509	-0.716908		36	4553099	depression	control	WRONG	0.771165	0.228835		36	4553099	depression	control	WRONG	0.769044	0.230956		36	4553099	depression	control	WRONG	0.708259	0.291741
37	9167545	control	control	RIGHT	0.888036	0.111964	-1.04216		37	9167545	control	control	RIGHT	0.758488	0.241512	-1.52935		37	9167545	control	control	RIGHT	0.856499	0.143501	-0.780434		37	9167545	control	control	RIGHT	0.913007	0.0869935		37	9167545	control	control	RIGHT	0.84282	0.15718		37	9167545	control	control	RIGHT	0.889356	0.110644
38	5339001	control	control	RIGHT	0.918502	0.0814983	-1.16906		38	5339001	control	control	RIGHT	0.772678	0.227322	-3.63574		38	5339001	control	control	RIGHT	0.952676	0.0473242	-0.998355		38	5339001	control	control	RIGHT	0.905209	0.0947909		38	5339001	control	control	RIGHT	0.918108	0.0818922		38	5339001	control	control	RIGHT	0.918905	0.0810952
39	7378085	control	control	RIGHT	0.770921	0.229079	-0.732484		39	7378085	control	control	RIGHT	0.759952	0.240048	-1.74269		39	7378085	control	control	RIGHT	0.831541	0.168459	-0.747428		39	7378085	control	control	RIGHT	0.935902	0.0640979		39	7378085	control	control	RIGHT	0.978142	0.0218577		39	7378085	control	control	RIGHT	0.938704	0.0612961
40	5693448	depression	depression	RIGHT	0.210321	0.789679	0.183683		40	5693448	depression	depression	RIGHT	0.258113	0.741887	57.071		40	5693448	depression	depression	RIGHT	0.0404837	0.959516	0.0800079		40	5693448	depression	depression	RIGHT	0.18575	0.81425		40	5693448	depression	depression	RIGHT	0.204921	0.795079		40	5693448	depression	depression	RIGHT	0.253576	0.746424
41	6479286	control	control	RIGHT	0.852252	0.147748	-0.927125		41	6479286	control	control	RIGHT	0.788141	0.211859	-6.03977		41	6479286	control	control	RIGHT	0.878594	0.121406	-0.813919		41	6479286	control	control	RIGHT	0.869648	0.130352		41	6479286	control	control	RIGHT	0.618377	0.381623		41	6479286	control	control	RIGHT	0.737402	0.262598
42	8566827	control	control	RIGHT	0.927627	0.072373	-1.21553		42	8566827	control	control	RIGHT	0.753681	0.246319	-0.835156		42	8566827	control	control	RIGHT	0.942359	0.0576412	-0.963256		42	8566827	control	control	RIGHT	0.901791	0.0982093		42	8566827	control	control	RIGHT	0.912231	0.0877686		42	8566827	control	control	RIGHT	0.915361	0.0846391
43	4918929	control	control	RIGHT	0.915891	0.0841088	-1.15665		43	4918929	control	control	RIGHT	0.78568	0.21432	-5.64886		43	4918929	control	control	RIGHT	0.882656	0.117344	-0.820634		43	4918929	control	control	RIGHT	0.712862	0.287138		43	4918929	control	control	RIGHT	0.67396	0.32604		43	4918929	control	control	RIGHT	0.743442	0.256558
44	4092100	depression	control	WRONG	0.84063	0.15937	-0.894814		44	4092100	depression	control	WRONG	0.889308	0.110692	-26.5464		44	4092100	depression	control	WRONG	0.699978	0.300022	-0.617192		44	4092100	depression	control	WRONG	0.744752	0.255248		44	4092100	depression	control	WRONG	0.741573	0.258427		44	4092100	depression	control	WRONG	0.709338	0.290662
45	8560624	control	control	RIGHT	0.784396	0.215604	-0.760642		45	8560624	control	control	RIGHT	0.805083	0.194917	-8.82624		45	8560624	control	control	RIGHT	0.718805	0.281195	-0.633067		45	8560624	control	control	RIGHT	0.74163	0.25837		45	8560624	control	control	RIGHT	0.791781	0.208219		45	8560624	control	control	RIGHT	0.796694	0.203306
46	2454119	control	control	RIGHT	0.616543	0.383457	-0.467263		46	2454119	control	depression	WRONG	0.743009	0.256991	0.674355		46	2454119	control	control	RIGHT	0.614646	0.385354	-0.551814		46	2454119	control	control	RIGHT	0.583056	0.416944		46	2454119	control	control	RIGHT	0.633321	0.366679		46	2454119	control	control	RIGHT	0.669534	0.330466
47	3693918	control	control	RIGHT	0.936122	0.0638781	-1.26392		47	3693918	control	control	RIGHT	0.849027	0.150973	-17.046		47	3693918	control	control	RIGHT	0.92187	0.0781297	-0.898874		47	3693918	control	control	RIGHT	0.765119	0.234881		47	3693918	control	control	RIGHT	0.766843	0.233157		47	3693918	control	control	RIGHT	0.778414	0.221586
48	5369024	depression	control	WRONG	0.546019	0.453981	-0.360872		48	5369024	depression	control	WRONG	0.767621	0.232379	-2.87487		48	5369024	depression	control	WRONG	0.463425	0.536575	-0.4445		48	5369024	depression	depression	RIGHT	0.31891	0.68109		48	5369024	depression	depression	RIGHT	0.336992	0.663008		48	5369024	depression	depression	RIGHT	0.409723	0.590277
49	1664488	control	control	RIGHT	0.758515	0.241485	-0.707575		49	1664488	control	control	RIGHT	0.756474	0.243526	-1.23734		49	1664488	control	control	RIGHT	0.830958	0.169042	-0.746706		49	1664488	control	control	RIGHT	0.755723	0.244277		49	1664488	control	control	RIGHT	0.797993	0.202007		49	1664488	control	control	RIGHT	0.752788	0.247212
50	3805797	control	control	RIGHT	0.889192	0.110808	-1.04638		50	3805797	control	control	RIGHT	0.761932	0.238068	-2.03261		50	3805797	control	control	RIGHT	0.856048	0.143952	-0.779797		50	3805797	control	control	RIGHT	0.982643	0.0173573		50	3805797	control	control	RIGHT	0.96044	0.0395604		50	3805797	control	control	RIGHT	0.938186	0.0618137
51	4966666	control	control	RIGHT	0.925614	0.0743858	-1.20483		51	4966666	control	control	RIGHT	0.75446	0.24554	-0.947038		51	4966666	control	control	RIGHT	0.947585	0.0524149	-0.98021		51	4966666	control	control	RIGHT	0.954074	0.0459265		51	4966666	control	control	RIGHT	0.956811	0.0431894		51	4966666	control	control	RIGHT	0.962631	0.0373691
52	5481351	depression	control	WRONG	0.433975	0.566025	-0.198432		52	5481351	depression	depression	RIGHT	0.645571	0.354429	12.7251		52	5481351	depression	control	WRONG	0.173384	0.826616	-0.198622		52	5481351	depression	depression	RIGHT	0.390062	0.609938		52	5481351	depression	depression	RIGHT	0.40895	0.59105		52	5481351	depression	depression	RIGHT	0.400262	0.599738
53	3509489	control	control	RIGHT	0.749151	0.250849	-0.689345		53	3509489	control	depression	WRONG	0.725434	0.274566	3.07387		53	3509489	control	control	RIGHT	0.769046	0.230955	-0.679014		53	3509489	control	control	RIGHT	0.618257	0.381743		53	3509489	control	control	RIGHT	0.86577	0.13423		53	3509489	control	control	RIGHT	0.824873	0.175127
54	3625052	control	control	RIGHT	0.353343	0.646657	-0.0758363		54	3625052	control	control	RIGHT	0.805386	0.194614	-8.87765		54	3625052	control	control	RIGHT	0.301645	0.698355	-0.32407		54	3625052	control	control	RIGHT	0.589136	0.410864		54	3625052	control	control	RIGHT	0.669248	0.330752		54	3625052	control	control	RIGHT	0.545381	0.454619
55	7787483	control	control	RIGHT	0.446128	0.553872	-0.216112		55	7787483	control	depression	WRONG	0.690163	0.309837	7.62022		55	7787483	control	control	RIGHT	0.449397	0.550603	-0.434702		55	7787483	control	control	RIGHT	0.553661	0.446339		55	7787483	control	control	RIGHT	0.5528	0.4472		55	7787483	control	control	RIGHT	0.567817	0.432183
0	3266828	depression	control	WRONG	0.795976	0.204024	-0.864297		0	3266828	depression	control	WRONG	0.790992	0.209008	-3.69358		0	3266828	depression	control	WRONG	0.713745	0.286255	-0.641551		0	3266828	depression	control	WRONG	0.598304	0.401696		0	3266828	depression	control	WRONG	0.534394	0.465606		0	3266828	depression	control	WRONG	0.590145	0.409855
1	5168705	control	control	RIGHT	0.90769	0.0923101	-1.37366		1	5168705	control	control	RIGHT	0.95837	0.0416303	-32.5946		1	5168705	control	control	RIGHT	0.951662	0.0483376	-1.01316		1	5168705	control	control	RIGHT	0.96727	0.0327298		1	5168705	control	control	RIGHT	0.860012	0.139988		1	5168705	control	control	RIGHT	0.894258	0.105742
2	6760698	control	control	RIGHT	0.737978	0.262022	-0.684757		2	6760698	control	depression	WRONG	0.692897	0.307103	4.4305		2	6760698	control	control	RIGHT	0.737711	0.262289	-0.662815		2	6760698	control	control	RIGHT	0.603115	0.396885		2	6760698	control	control	RIGHT	0.561086	0.438914		2	6760698	control	control	RIGHT	0.562208	0.437792
3	8834044	control	control	RIGHT	0.748054	0.251946	-0.713834		3	8834044	control	control	RIGHT	0.973467	0.0265328	-39.7433		3	8834044	control	control	RIGHT	0.644603	0.355397	-0.58703		3	8834044	control	control	RIGHT	0.536917	0.463083		3	8834044	control	depression	WRONG	0.39461	0.60539		3	8834044	control	depression	WRONG	0.472992	0.527008
4	3472050	depression	control	WRONG	0.632577	0.367423	-0.417366		4	3472050	depression	depression	RIGHT	0.375303	0.624697	25.0796		4	3472050	depression	control	WRONG	0.468202	0.531798	-0.457801		4	3472050	depression	depression	RIGHT	0.306656	0.693344		4	3472050	depression	depression	RIGHT	0.404689	0.595311		4	3472050	depression	depression	RIGHT	0.359836	0.640164
5	6212063	control	control	RIGHT	0.80444	0.19556	-0.893474		5	6212063	control	control	RIGHT	0.785529	0.214471	-3.17937		5	6212063	control	control	RIGHT	0.770177	0.229823	-0.693742		5	6212063	control	control	RIGHT	0.767805	0.232195		5	6212063	control	control	RIGHT	0.651379	0.348621		5	6212063	control	control	RIGHT	0.686051	0.313949
6	5732064	control	control	RIGHT	0.786566	0.213434	-0.832902		6	5732064	control	control	RIGHT	0.873474	0.126526	-13.1354		6	5732064	control	control	RIGHT	0.725563	0.274437	-0.651892		6	5732064	control	control	RIGHT	0.568496	0.431504		6	5732064	control	depression	WRONG	0.446344	0.553656		6	5732064	control	control	RIGHT	0.568157	0.431843
7	2068195	control	control	RIGHT	0.800322	0.199678	-0.879163		7	2068195	control	control	RIGHT	0.759881	0.240119	-0.883701		7	2068195	control	control	RIGHT	0.814614	0.185386	-0.741573		7	2068195	control	control	RIGHT	0.769721	0.230279		7	2068195	control	control	RIGHT	0.686079	0.313921		7	2068195	control	control	RIGHT	0.684242	0.315758
8	9886648	depression	control	WRONG	0.849495	0.150505	-1.06779		8	9886648	depression	control	WRONG	0.770042	0.229958	-1.77152		8	9886648	depression	control	WRONG	0.895423	0.104577	-0.859327		8	9886648	depression	control	WRONG	0.938363	0.0616368		8	9886648	depression	control	WRONG	0.923818	0.0761819		8	9886648	depression	control	WRONG	0.955686	0.0443144
9	8300993	control	control	RIGHT	0.780404	0.219596	-0.812884		9	8300993	control	depression	WRONG	0.711772	0.288228	3.01203		9	8300993	control	control	RIGHT	0.730127	0.269873	-0.65596		9	8300993	control	control	RIGHT	0.685082	0.314918		9	8300993	control	control	RIGHT	0.581885	0.418115		9	8300993	control	control	RIGHT	0.641259	0.358741
10	4590513	control	control	RIGHT	0.740854	0.259146	-0.692979		10	4590513	control	control	RIGHT	0.794717	0.205283	-4.04984		10	4590513	control	control	RIGHT	0.790978	0.209022	-0.715193		10	4590513	control	control	RIGHT	0.894719	0.105281		10	4590513	control	control	RIGHT	0.937256	0.062744		10	4590513	control	control	RIGHT	0.867269	0.132731
11	4350284	control	control	RIGHT	0.766641	0.233359	-0.769586		11	4350284	control	depression	WRONG	0.700095	0.299905	3.8956		11	4350284	control	control	RIGHT	0.775715	0.224285	-0.699313		11	4350284	control	control	RIGHT	0.929583	0.0704172		11	4350284	control	control	RIGHT	0.831856	0.168144		11	4350284	control	control	RIGHT	0.9242	0.0758001
12	5976922	depression	depression	RIGHT	0.259327	0.740673	0.464058		12	5976922	depression	depression	RIGHT	0.198931	0.801069	39.0877		12	5976922	depression	depression	RIGHT	0.0432515	0.956748	0.0661328		12	5976922	depression	depression	RIGHT	0.155404	0.844596		12	5976922	depression	depression	RIGHT	0.207086	0.792914		12	5976922	depression	depression	RIGHT	0.202212	0.797788
13	5208314	control	control	RIGHT	0.781851	0.218149	-0.817549		13	5208314	control	control	RIGHT	0.793186	0.206814	-3.90281		13	5208314	control	control	RIGHT	0.850708	0.149292	-0.787448		13	5208314	control	depression	WRONG	0.461339	0.538661		13	5208314	control	depression	WRONG	0.478046	0.521954		13	5208314	control	control	RIGHT	0.587921	0.412079
14	5658448	control	control	RIGHT	0.779167	0.220833	-0.808915		14	5658448	control	control	RIGHT	0.957543	0.0424573	-32.2807		14	5658448	control	control	RIGHT	0.76037	0.23963	-0.684103		14	5658448	control	control	RIGHT	0.937052	0.0629479		14	5658448	control	control	RIGHT	0.688071	0.311929		14	5658448	control	control	RIGHT	0.705252	0.294748
15	4373695	control	control	RIGHT	0.825409	0.174591	-0.970149		15	4373695	control	control	RIGHT	0.897444	0.102556	-16.8598		15	4373695	control	control	RIGHT	0.826154	0.173846	-0.7554		15	4373695	control	control	RIGHT	0.751987	0.248013		15	4373695	control	control	RIGHT	0.639111	0.360889		15	4373695	control	control	RIGHT	0.650586	0.349414
16	5723715	depression	control	WRONG	0.590747	0.409253	-0.317403		16	5723715	depression	depression	RIGHT	0.723698	0.276302	2.08727		16	5723715	depression	control	WRONG	0.512304	0.487696	-0.488966		16	5723715	depression	depression	RIGHT	0.399811	0.600189		16	5723715	depression	depression	RIGHT	0.421836	0.578164		16	5723715	depression	control	WRONG	0.536676	0.463324
17	1945926	control	control	RIGHT	0.877053	0.122947	-1.19682		17	1945926	control	control	RIGHT	0.774459	0.225541	-2.16603		17	1945926	control	control	RIGHT	0.905785	0.0942152	-0.879776		17	1945926	control	control	RIGHT	0.951314	0.0486858		17	1945926	control	control	RIGHT	0.853857	0.146143		17	1945926	control	control	RIGHT	0.832621	0.167379
18	5804470	control	control	RIGHT	0.844574	0.155426	-1.04687		18	5804470	control	control	RIGHT	0.776726	0.223274	-2.3706		18	5804470	control	control	RIGHT	0.850345	0.149655	-0.786943		18	5804470	control	control	RIGHT	0.948829	0.0511709		18	5804470	control	control	RIGHT	0.907359	0.0926414		18	5804470	control	control	RIGHT	0.927202	0.0727984
19	9035226	control	control	RIGHT	0.85192	0.14808	-1.07831		19	9035226	control	control	RIGHT	0.775301	0.224699	-2.24176		19	9035226	control	control	RIGHT	0.827777	0.172223	-0.757403		19	9035226	control	control	RIGHT	0.940525	0.0594753		19	9035226	control	control	RIGHT	0.910785	0.0892148		19	9035226	control	control	RIGHT	0.952532	0.0474684
20	5197427	depression	control	WRONG	0.7986	0.2014	-0.873245		20	5197427	depression	control	WRONG	0.764599	0.235401	-1.29268		20	5197427	depression	control	WRONG	0.722501	0.277499	-0.649187		20	5197427	depression	control	WRONG	0.884692	0.115308		20	5197427	depression	control	WRONG	0.775766	0.224234		20	5197427	depression	control	WRONG	0.731277	0.268723
21	7761798	control	control	RIGHT	0.769477	0.230523	-0.778359		21	7761798	control	control	RIGHT	0.755936	0.244064	-0.545969		21	7761798	control	control	RIGHT	0.662196	0.337804	-0.601529		21	7761798	control	control	RIGHT	0.745762	0.254238		21	7761798	control	control	RIGHT	0.668223	0.331777		21	7761798	control	control	RIGHT	0.714767	0.285233
22	6350229	control	control	RIGHT	0.855039	0.144961	-1.09206		22	6350229	control	control	RIGHT	0.771699	0.228301	-1.91882		22	6350229	control	control	RIGHT	0.871263	0.128737	-0.817809		22	6350229	control	control	RIGHT	0.962555	0.0374452		22	6350229	control	control	RIGHT	0.928603	0.0713969		22	6350229	control	control	RIGHT	0.937121	0.0628789
23	5988171	control	control	RIGHT	0.831722	0.168278	-0.994638		23	5988171	control	control	RIGHT	0.779594	0.220406	-2.6315		23	5988171	control	control	RIGHT	0.876306	0.123694	-0.825882		23	5988171	control	control	RIGHT	0.907968	0.0920323		23	5988171	control	control	RIGHT	0.875481	0.124519		23	5988171	control	control	RIGHT	0.84795	0.15205
24	2418258	depression	control	WRONG	0.732683	0.267317	-0.669763		24	2418258	depression	depression	RIGHT	0.717901	0.282099	2.5397		24	2418258	depression	control	WRONG	0.704564	0.295436	-0.633694		24	2418258	depression	control	WRONG	0.773174	0.226826		24	2418258	depression	control	WRONG	0.718823	0.281177		24	2418258	depression	control	WRONG	0.70255	0.29745
25	3276344	control	control	RIGHT	0.694733	0.305267	-0.567311		25	3276344	control	depression	WRONG	0.728849	0.271151	1.68025		25	3276344	control	control	RIGHT	0.659659	0.340341	-0.599406		25	3276344	control	control	RIGHT	0.557301	0.442699		25	3276344	control	control	RIGHT	0.509598	0.490402		25	3276344	control	depression	WRONG	0.50005	0.49995
26	6694783	control	control	RIGHT	0.786423	0.213577	-0.832432		26	6694783	control	control	RIGHT	0.78463	0.21537	-3.09574		26	6694783	control	control	RIGHT	0.810524	0.189476	-0.736832		26	6694783	control	control	RIGHT	0.988281	0.0117188		26	6694783	control	control	RIGHT	0.868961	0.131039		26	6694783	control	control	RIGHT	0.884488	0.115512
27	2156253	control	control	RIGHT	0.679586	0.320414	-0.528482		27	2156253	control	control	RIGHT	0.788817	0.211183	-3.48773		27	2156253	control	control	RIGHT	0.737471	0.262529	-0.662596		27	2156253	control	control	RIGHT	0.551665	0.448335		27	2156253	control	control	RIGHT	0.532741	0.467259		27	2156253	control	control	RIGHT	0.607278	0.392722
28	6248197	depression	control	WRONG	0.613112	0.386888	-0.370046		28	6248197	depression	control	WRONG	0.84964	0.15036	-9.98999		28	6248197	depression	control	WRONG	0.609005	0.390995	-0.559102		28	6248197	depression	control	WRONG	0.645486	0.354514		28	6248197	depression	control	WRONG	0.659741	0.340259		28	6248197	depression	control	WRONG	0.679019	0.320981
29	9342591	control	control	RIGHT	0.83884	0.16116	-1.02315		29	9342591	control	control	RIGHT	0.933888	0.0661124	-24.3812		29	9342591	control	control	RIGHT	0.84824	0.15176	-0.784041		29	9342591	control	control	RIGHT	0.738329	0.261671		29	9342591	control	control	RIGHT	0.675339	0.324661		29	9342591	control	control	RIGHT	0.668433	0.331567
30	7894037	control	control	RIGHT	0.914811	0.085189	-1.4222		30	7894037	control	control	RIGHT	0.838543	0.161457	-8.66508		30	7894037	control	control	RIGHT	0.91871	0.0812899	-0.908324		30	7894037	control	control	RIGHT	0.974236	0.0257638		30	7894037	control	control	RIGHT	0.934616	0.0653842		30	7894037	control	control	RIGHT	0.934995	0.0650053
31	7225337	control	control	RIGHT	0.798829	0.201171	-0.874031		31	7225337	control	control	RIGHT	0.801682	0.198318	-4.72907		31	7225337	control	control	RIGHT	0.838921	0.161079	-0.771572		31	7225337	control	control	RIGHT	0.793909	0.206091		31	7225337	control	control	RIGHT	0.668487	0.331513		31	7225337	control	control	RIGHT	0.739134	0.260866
32	3837103	depression	control	WRONG	0.584479	0.415521	-0.302926		32	3837103	depression	depression	RIGHT	0.731484	0.268516	1.47019		32	3837103	depression	control	WRONG	0.551538	0.448462	-0.516832		32	3837103	depression	depression	RIGHT	0.499681	0.500319		32	3837103	depression	depression	RIGHT	0.488291	0.511709		32	3837103	depression	control	WRONG	0.550715	0.449285
33	3051341	control	control	RIGHT	0.826091	0.173909	-0.972758		33	3051341	control	depression	WRONG	0.720709	0.279291	2.32125		33	3051341	control	control	RIGHT	0.869169	0.130831	-0.814538		33	3051341	control	control	RIGHT	0.793748	0.206252		33	3051341	control	control	RIGHT	0.672885	0.327115		33	3051341	control	control	RIGHT	0.747954	0.252046
34	3092943	control	control	RIGHT	0.776814	0.223186	-0.801409		34	3092943	control	control	RIGHT	0.914131	0.0858687	-19.9385		34	3092943	control	control	RIGHT	0.805147	0.194853	-0.730717		34	3092943	control	control	RIGHT	0.836353	0.163647		34	3092943	control	control	RIGHT	0.758407	0.241593		34	3092943	control	control	RIGHT	0.741999	0.258001
35	1324547	control	control	RIGHT	0.731221	0.268779	-0.665658		35	1324547	control	depression	WRONG	0.747761	0.252239	0.14231		35	1324547	control	control	RIGHT	0.791623	0.208377	-0.715882		35	1324547	control	control	RIGHT	0.857628	0.142372		35	1324547	control	control	RIGHT	0.843472	0.156528		35	1324547	control	control	RIGHT	0.799362	0.200638
36	6944807	depression	control	WRONG	0.760718	0.239282	-0.751503		36	6944807	depression	depression	RIGHT	0.708471	0.291529	3.26387		36	6944807	depression	control	WRONG	0.751034	0.248966	-0.675176		36	6944807	depression	control	WRONG	0.724498	0.275502		36	6944807	depression	control	WRONG	0.659229	0.340771		36	6944807	depression	control	WRONG	0.654017	0.345983
37	1654962	control	control	RIGHT	0.650812	0.349188	-0.463221		37	1654962	control	control	RIGHT	0.77434	0.22566	-2.15533		37	1654962	control	control	RIGHT	0.848411	0.151589	-0.784275		37	1654962	control	control	RIGHT	0.917906	0.0820937		37	1654962	control	control	RIGHT	0.890574	0.109426		37	1654962	control	control	RIGHT	0.875904	0.124096
38	1416706	control	control	RIGHT	0.80282	0.19718	-0.887818		38	1416706	control	control	RIGHT	0.775513	0.224487	-2.26091		38	1416706	control	control	RIGHT	0.778848	0.221152	-0.702507		38	1416706	control	control	RIGHT	0.741501	0.258499		38	1416706	control	control	RIGHT	0.643542	0.356458		38	1416706	control	control	RIGHT	0.645609	0.354391
39	1181238	control	control	RIGHT	0.873315	0.126685	-1.17797		39	1181238	control	control	RIGHT	0.858268	0.141732	-11.0769		39	1181238	control	control	RIGHT	0.975993	0.0240071	-1.1381		39	1181238	control	control	RIGHT	0.987017	0.012983		39	1181238	control	control	RIGHT	0.937341	0.0626589		39	1181238	control	control	RIGHT	0.928031	0.0719685
40	1060415	depression	control	WRONG	0.844636	0.155364	-1.04712		40	1060415	depression	control	WRONG	0.750221	0.249779	-0.0632698		40	1060415	depression	control	WRONG	0.858668	0.141332	-0.798764		40	1060415	depression	control	WRONG	0.590265	0.409735		40	1060415	depression	control	WRONG	0.484604	0.515396		40	1060415	depression	control	WRONG	0.585714	0.414286
41	9589947	control	control	RIGHT	0.685272	0.314728	-0.542939		41	9589947	control	depression	WRONG	0.742576	0.257424	0.571156		41	9589947	control	control	RIGHT	0.761622	0.238378	-0.685319		41	9589947	control	control	RIGHT	0.588135	0.411865		41	9589947	control	control	RIGHT	0.564981	0.435019		41	9589947	control	control	RIGHT	0.522966	0.477034
42	3161774	control	control	RIGHT	0.820454	0.179546	-0.951412		42	3161774	control	control	RIGHT	0.754857	0.245143	-0.454313		42	3161774	control	control	RIGHT	0.796156	0.203844	-0.720773		42	3161774	control	control	RIGHT	0.831515	0.168485		42	3161774	control	control	RIGHT	0.730766	0.269234		42	3161774	control	control	RIGHT	0.858505	0.141495
43	7710741	control	control	RIGHT	0.704903	0.295097	-0.593989		43	7710741	control	control	RIGHT	0.770461	0.229539	-1.80871		43	7710741	control	control	RIGHT	0.770315	0.229685	-0.69388		43	7710741	control	control	RIGHT	0.778211	0.221789		43	7710741	control	control	RIGHT	0.730978	0.269022		43	7710741	control	control	RIGHT	0.746453	0.253547
44	3747431	depression	control	WRONG	0.713385	0.286615	-0.61665		44	3747431	depression	control	WRONG	0.931478	0.0685225	-23.7782		44	3747431	depression	control	WRONG	0.506283	0.493717	-0.484713		44	3747431	depression	control	WRONG	0.608963	0.391037		44	3747431	depression	control	WRONG	0.541077	0.458923		44	3747431	depression	control	WRONG	0.596871	0.403129
45	4599411	control	control	RIGHT	0.804224	0.195776	-0.892716		45	4599411	control	depression	WRONG	0.66433	0.33567	6.26235		45	4599411	control	control	RIGHT	0.737161	0.262839	-0.662314		45	4599411	control	control	RIGHT	0.781782	0.218218		45	4599411	control	control	RIGHT	0.698626	0.301374		45	4599411	control	control	RIGHT	0.648163	0.351837
46	6465578	control	control	RIGHT	0.768359	0.231641	-0.774889		46	6465578	control	control	RIGHT	0.910589	0.0894111	-19.2426		46	6465578	control	control	RIGHT	0.711752	0.288248	-0.639833		46	6465578	control	control	RIGHT	0.686554	0.313446		46	6465578	control	control	RIGHT	0.622441	0.377559		46	6465578	control	control	RIGHT	0.655317	0.344683
47	7109981	control	control	RIGHT	0.888996	0.111004	-1.26058		47	7109981	control	control	RIGHT	0.838214	0.161786	-8.62693		47	7109981	control	control	RIGHT	0.925427	0.0745733	-0.924833		47	7109981	control	control	RIGHT	0.887341	0.112659		47	7109981	control	control	RIGHT	0.837592	0.162408		47	7109981	control	control	RIGHT	0.875855	0.124145
48	1182104	depression	depression	RIGHT	0.435715	0.564285	0.0279438		48	1182104	depression	depression	RIGHT	0.0633703	0.93663	59.4913		48	1182104	depression	control	WRONG	0.160588	0.839412	-0.188467		48	1182104	depression	depression	RIGHT	0.495071	0.504929		48	1182104	depression	depression	RIGHT	0.467308	0.532692		48	1182104	depression	depression	RIGHT	0.453052	0.546948
49	5228311	control	control	RIGHT	0.755397	0.244603	-0.735514		49	5228311	control	control	RIGHT	0.806119	0.193881	-5.17114		49	5228311	control	control	RIGHT	0.835688	0.164312	-0.767382		49	5228311	control	control	RIGHT	0.938349	0.0616515		49	5228311	control	control	RIGHT	0.886972	0.113028		49	5228311	control	control	RIGHT	0.893266	0.106734
50	9433339	control	control	RIGHT	0.899058	0.100942	-1.31914		50	9433339	control	control	RIGHT	0.906995	0.0930048	-18.5615		50	9433339	control	control	RIGHT	0.931058	0.068942	-0.939763		50	9433339	control	control	RIGHT	0.923205	0.0767945		50	9433339	control	control	RIGHT	0.843758	0.156242		50	9433339	control	control	RIGHT	0.897952	0.102048
51	8998758	control	control	RIGHT	0.851456	0.148543	-1.07629		51	8998758	control	depression	WRONG	0.705708	0.294292	3.47346		51	8998758	control	control	RIGHT	0.916082	0.0839181	-0.902202		51	8998758	control	control	RIGHT	0.843561	0.156439		51	8998758	control	control	RIGHT	0.753155	0.246845		51	8998758	control	control	RIGHT	0.741921	0.258079
52	4307200	depression	control	WRONG	0.688777	0.311223	-0.55192		52	4307200	depression	depression	RIGHT	0.605713	0.394287	10.4198		52	4307200	depression	control	WRONG	0.583955	0.416045	-0.540351		52	4307200	depression	depression	RIGHT	0.439335	0.560665		52	4307200	depression	depression	RIGHT	0.487497	0.512503		52	4307200	depression	depression	RIGHT	0.478409	0.521591
53	9706687	control	control	RIGHT	0.797909	0.202091	-0.870882		53	9706687	control	control	RIGHT	0.784611	0.215389	-3.09395		53	9706687	control	control	RIGHT	0.825197	0.174803	-0.754226		53	9706687	control	control	RIGHT	0.948768	0.0512324		53	9706687	control	control	RIGHT	0.851988	0.148012		53	9706687	control	control	RIGHT	0.894488	0.105512
54	5847802	control	control	RIGHT	0.649815	0.350185	-0.460674		54	5847802	control	control	RIGHT	0.804028	0.195972	-4.96184		54	5847802	control	control	RIGHT	0.607307	0.392693	-0.55781		54	5847802	control	control	RIGHT	0.772772	0.227228		54	5847802	control	control	RIGHT	0.778737	0.221263		54	5847802	control	control	RIGHT	0.754181	0.245819
55	7774760	control	control	RIGHT	0.836401	0.163599	-1.01327		55	7774760	control	control	RIGHT	0.896966	0.103034	-16.7784		55	7774760	control	control	RIGHT	0.806619	0.193381	-0.732379		55	7774760	control	control	RIGHT	0.983058	0.0169415		55	7774760	control	control	RIGHT	0.925378	0.074622		55	7774760	control	control	RIGHT	0.899744	0.100256
0	2645344	depression	control	WRONG	0.386851	0.613149	-0.0373457		0	2645344	depression	depression	RIGHT	0.403628	0.596372	75.914		0	2645344	depression	control	WRONG	0.071502	0.928498	-0.0666467		0	2645344	depression	depression	RIGHT	0.407982	0.592018		0	2645344	depression	depression	RIGHT	0.396239	0.603761		0	2645344	depression	depression	RIGHT	0.442373	0.557627
1	8703732	control	control	RIGHT	0.926957	0.073043	-1.28069		1	8703732	control	control	RIGHT	0.801333	0.198667	-17.5573		1	8703732	control	control	RIGHT	0.860718	0.139282	-0.770124		1	8703732	control	control	RIGHT	0.648606	0.351394		1	8703732	control	control	RIGHT	0.597525	0.402475		1	8703732	control	control	RIGHT	0.639704	0.360296
2	9691476	control	control	RIGHT	0.843376	0.156624	-0.924865		2	9691476	control	control	RIGHT	0.808656	0.191344	-20.0045		2	9691476	control	control	RIGHT	0.851102	0.148898	-0.757608		2	9691476	control	control	RIGHT	0.772696	0.227304		2	9691476	control	control	RIGHT	0.693761	0.306239		2	9691476	control	control	RIGHT	0.717015	0.282985
3	9636368	control	control	RIGHT	0.874204	0.125796	-1.03074		3	9636368	control	control	RIGHT	0.799209	0.200791	-16.8601		3	9636368	control	control	RIGHT	0.940026	0.0599736	-0.919494		3	9636368	control	control	RIGHT	0.927627	0.0723731		3	9636368	control	control	RIGHT	0.87216	0.12784		3	9636368	control	control	RIGHT	0.877671	0.122329
4	6710154	depression	control	WRONG	0.564161	0.435839	-0.333385		4	6710154	depression	depression	RIGHT	0.724604	0.275396	4.85336		4	6710154	depression	control	WRONG	0.516554	0.483446	-0.488469		4	6710154	depression	control	WRONG	0.504145	0.495855		4	6710154	depression	depression	RIGHT	0.446512	0.553488		4	6710154	depression	control	WRONG	0.503561	0.496439
5	5990988	control	control	RIGHT	0.40914	0.59086	-0.0745459		5	5990988	control	depression	WRONG	0.730617	0.269383	3.26175		5	5990988	control	control	RIGHT	0.072723	0.927277	-0.0695778		5	5990988	control	control	RIGHT	0.558457	0.441543		5	5990988	control	depression	WRONG	0.40712	0.59288		5	5990988	control	control	RIGHT	0.592393	0.407607
6	1523253	control	control	RIGHT	0.914029	0.0859714	-1.20722		6	1523253	control	control	RIGHT	0.750544	0.249456	-2.1811		6	1523253	control	control	RIGHT	0.918831	0.0811689	-0.867267		6	1523253	control	control	RIGHT	0.855671	0.144329		6	1523253	control	control	RIGHT	0.858811	0.141189		6	1523253	control	control	RIGHT	0.862652	0.137348
7	9869037	control	control	RIGHT	0.906162	0.0938383	-1.16729		7	9869037	control	depression	WRONG	0.692766	0.307234	12.949		7	9869037	control	control	RIGHT	0.911253	0.0887474	-0.851612		7	9869037	control	control	RIGHT	0.714948	0.285052		7	9869037	control	control	RIGHT	0.757136	0.242864		7	9869037	control	control	RIGHT	0.788916	0.211084
8	5229158	depression	control	WRONG	0.74934	0.25066	-0.680611		8	5229158	depression	depression	RIGHT	0.716132	0.283868	7.0595		8	5229158	depression	control	WRONG	0.632773	0.367227	-0.56628		8	5229158	depression	control	WRONG	0.507478	0.492522		8	5229158	depression	depression	RIGHT	0.4779	0.5221		8	5229158	depression	control	WRONG	0.534039	0.465961
9	1407988	control	control	RIGHT	0.642978	0.357022	-0.474004		9	1407988	control	depression	WRONG	0.72193	0.27807	5.55424		9	1407988	control	control	RIGHT	0.479496	0.520504	-0.464669		9	1407988	control	control	RIGHT	0.698962	0.301038		9	1407988	control	control	RIGHT	0.607762	0.392238		9	1407988	control	control	RIGHT	0.681297	0.318703
10	7949542	control	control	RIGHT	0.781229	0.218771	-0.754388		10	7949542	control	control	RIGHT	0.88221	0.11779	-50.0209		10	7949542	control	control	RIGHT	0.693277	0.306723	-0.608711		10	7949542	control	control	RIGHT	0.75874	0.24126		10	7949542	control	control	RIGHT	0.596534	0.403466		10	7949542	control	control	RIGHT	0.694865	0.305135
11	6925425	control	control	RIGHT	0.813055	0.186945	-0.836215		11	6925425	control	control	RIGHT	0.773301	0.226699	-8.76566		11	6925425	control	control	RIGHT	0.691037	0.308963	-0.607024		11	6925425	control	control	RIGHT	0.589545	0.410455		11	6925425	control	control	RIGHT	0.564841	0.435159		11	6925425	control	control	RIGHT	0.616897	0.383103
12	6461695	depression	control	WRONG	0.701844	0.298156	-0.58141		12	6461695	depression	depression	RIGHT	0.739777	0.260223	0.79365		12	6461695	depression	control	WRONG	0.7746	0.2254	-0.675953		12	6461695	depression	depression	RIGHT	0.501459	0.498541		12	6461695	depression	depression	RIGHT	0.380606	0.619394		12	6461695	depression	control	WRONG	0.568898	0.431102
13	1575127	control	control	RIGHT	0.852832	0.147168	-0.955341		13	1575127	control	control	RIGHT	0.744625	0.255375	-0.535604		13	1575127	control	control	RIGHT	0.844947	0.155053	-0.749942		13	1575127	control	control	RIGHT	0.772898	0.227102		13	1575127	control	control	RIGHT	0.761339	0.238661		13	1575127	control	control	RIGHT	0.85354	0.14646
14	4589824	control	control	RIGHT	0.804195	0.195805	-0.812446		14	4589824	control	control	RIGHT	0.749483	0.250517	-1.8841		14	4589824	control	control	RIGHT	0.761603	0.238397	-0.66424		14	4589824	control	control	RIGHT	0.781174	0.218826		14	4589824	control	control	RIGHT	0.755443	0.244557		14	4589824	control	control	RIGHT	0.698449	0.301551
15	8641028	control	control	RIGHT	0.7226	0.2774	-0.623458		15	8641028	control	control	RIGHT	0.747884	0.252116	-1.43831		15	8641028	control	control	RIGHT	0.796117	0.203883	-0.696451		15	8641028	control	control	RIGHT	0.82296	0.17704		15	8641028	control	control	RIGHT	0.797498	0.202502		15	8641028	control	control	RIGHT	0.71541	0.28459
16	2684059	depression	control	WRONG	0.75143	0.24857	-0.685243		16	2684059	depression	depression	RIGHT	0.739747	0.260253	0.801675		16	2684059	depression	control	WRONG	0.910587	0.0894128	-0.850296		16	2684059	depression	control	WRONG	0.839468	0.160532		16	2684059	depression	control	WRONG	0.764073	0.235927		16	2684059	depression	control	WRONG	0.830773	0.169227
17	1363508	control	control	RIGHT	0.522845	0.477155	-0.264035		17	1363508	control	control	RIGHT	0.748837	0.251163	-1.70372		17	1363508	control	control	RIGHT	0.602576	0.397424	-0.545073		17	1363508	control	control	RIGHT	0.703703	0.296297		17	1363508	control	control	RIGHT	0.762476	0.237524		17	1363508	control	control	RIGHT	0.695986	0.304014
18	5092573	control	control	RIGHT	0.551898	0.448102	-0.312638		18	5092573	control	control	RIGHT	0.744315	0.255685	-0.450056		18	5092573	control	control	RIGHT	0.377173	0.622827	-0.398646		18	5092573	control	depression	WRONG	0.334326	0.665674		18	5092573	control	depression	WRONG	0.298324	0.701676		18	5092573	control	depression	WRONG	0.320403	0.679597
19	5322928	control	control	RIGHT	0.512461	0.487539	-0.246771		19	5322928	control	control	RIGHT	0.759863	0.240137	-4.82545		19	5322928	control	control	RIGHT	0.529424	0.470576	-0.496752		19	5322928	control	control	RIGHT	0.511684	0.488316		19	5322928	control	depression	WRONG	0.410561	0.589439		19	5322928	control	control	RIGHT	0.49034	0.50966
20	3966172	depression	control	WRONG	0.66459	0.33541	-0.515921		20	3966172	depression	depression	RIGHT	0.671945	0.328055	17.1126		20	3966172	depression	control	WRONG	0.486531	0.513469	-0.46919		20	3966172	depression	control	WRONG	0.838953	0.161047		20	3966172	depression	control	WRONG	0.700977	0.299023		20	3966172	depression	control	WRONG	0.713794	0.286206
21	9365059	control	control	RIGHT	0.842817	0.157183	-0.923111		21	9365059	control	control	RIGHT	0.800294	0.199706	-17.2156		21	9365059	control	control	RIGHT	0.770781	0.229219	-0.672463		21	9365059	control	control	RIGHT	0.865908	0.134092		21	9365059	control	control	RIGHT	0.760542	0.239458		21	9365059	control	control	RIGHT	0.791905	0.208095
22	7811945	control	control	RIGHT	0.882771	0.117229	-1.06406		22	7811945	control	control	RIGHT	0.786443	0.213557	-12.7821		22	7811945	control	control	RIGHT	0.949236	0.0507639	-0.954288		22	7811945	control	control	RIGHT	0.932512	0.0674884		22	7811945	control	control	RIGHT	0.902686	0.0973137		22	7811945	control	control	RIGHT	0.909837	0.0901633
23	3644232	control	control	RIGHT	0.88636	0.11364	-1.07866		23	3644232	control	control	RIGHT	0.766317	0.233683	-6.69824		23	3644232	control	control	RIGHT	0.846793	0.153207	-0.752214		23	3644232	control	control	RIGHT	0.864804	0.135196		23	3644232	control	control	RIGHT	0.813638	0.186362		23	3644232	control	control	RIGHT	0.785188	0.214812
24	5206976	depression	control	WRONG	0.755853	0.244147	-0.695131		24	5206976	depression	depression	RIGHT	0.39815	0.60185	77.0703		24	5206976	depression	control	WRONG	0.440137	0.559863	-0.439297		24	5206976	depression	control	WRONG	0.551981	0.448019		24	5206976	depression	control	WRONG	0.549272	0.450728		24	5206976	depression	control	WRONG	0.55803	0.44197
25	1845391	control	control	RIGHT	0.7121	0.2879	-0.60196		25	1845391	control	control	RIGHT	0.750983	0.249017	-2.30392		25	1845391	control	control	RIGHT	0.60818	0.39182	-0.548932		25	1845391	control	control	RIGHT	0.85746	0.14254		25	1845391	control	control	RIGHT	0.790948	0.209052		25	1845391	control	control	RIGHT	0.783268	0.216732
26	2182448	control	control	RIGHT	0.927165	0.0728347	-1.28197		26	2182448	control	control	RIGHT	0.974051	0.0259494	-135.779		26	2182448	control	control	RIGHT	0.916491	0.083509	-0.862296		26	2182448	control	control	RIGHT	0.780969	0.219031		26	2182448	control	control	RIGHT	0.840874	0.159126		26	2182448	control	control	RIGHT	0.70726	0.29274
27	7275927	control	control	RIGHT	0.851827	0.148173	-0.952024		27	7275927	control	control	RIGHT	0.905105	0.0948946	-62.7022		27	7275927	control	control	RIGHT	0.776399	0.223601	-0.677611		27	7275927	control	control	RIGHT	0.841848	0.158152		27	7275927	control	control	RIGHT	0.675328	0.324672		27	7275927	control	control	RIGHT	0.726955	0.273045
28	2981398	depression	depression	RIGHT	0.148415	0.851585	0.498688		28	2981398	depression	depression	RIGHT	0.536031	0.463969	48.0236		28	2981398	depression	depression	RIGHT	0.00606373	0.993936	0.340526		28	2981398	depression	depression	RIGHT	0.275124	0.724876		28	2981398	depression	depression	RIGHT	0.221936	0.778064		28	2981398	depression	depression	RIGHT	0.267736	0.732264
29	3215290	control	control	RIGHT	0.897969	0.102031	-1.12878		29	3215290	control	control	RIGHT	0.773747	0.226253	-8.89935		29	3215290	control	control	RIGHT	0.852496	0.147504	-0.75938		29	3215290	control	control	RIGHT	0.851188	0.148812		29	3215290	control	control	RIGHT	0.772994	0.227006		29	3215290	control	control	RIGHT	0.772243	0.227757
30	4824472	control	control	RIGHT	0.929207	0.0707932	-1.29469		30	4824472	control	control	RIGHT	0.757455	0.242545	-4.13565		30	4824472	control	control	RIGHT	0.927526	0.0724739	-0.886962		30	4824472	control	control	RIGHT	0.901721	0.0982788		30	4824472	control	control	RIGHT	0.837061	0.162939		30	4824472	control	control	RIGHT	0.830706	0.169294
31	5782927	control	control	RIGHT	0.714026	0.285974	-0.605868		31	5782927	control	depression	WRONG	0.72357	0.27643	5.12491		31	5782927	control	control	RIGHT	0.479049	0.520951	-0.464382		31	5782927	control	control	RIGHT	0.743672	0.256328		31	5782927	control	control	RIGHT	0.749902	0.250098		31	5782927	control	control	RIGHT	0.747045	0.252955
32	5092700	depression	control	WRONG	0.794585	0.205415	-0.78757		32	5092700	depression	depression	RIGHT	0.73877	0.26123	1.06763		32	5092700	depression	control	WRONG	0.701386	0.298614	-0.614877		32	5092700	depression	control	WRONG	0.549658	0.450342		32	5092700	depression	control	WRONG	0.692333	0.307667		32	5092700	depression	control	WRONG	0.516905	0.483095
33	3334774	control	control	RIGHT	0.640952	0.359048	-0.470166		33	3334774	control	control	RIGHT	0.753361	0.246639	-2.97324		33	3334774	control	control	RIGHT	0.715741	0.284259	-0.626035		33	3334774	control	depression	WRONG	0.302372	0.697628		33	3334774	control	control	RIGHT	0.557856	0.442144		33	3334774	control	depression	WRONG	0.475349	0.524651
34	3050688	control	control	RIGHT	0.796261	0.203739	-0.791845		34	3050688	control	control	RIGHT	0.759021	0.240979	-4.58371		34	3050688	control	control	RIGHT	0.858988	0.141012	-0.76782		34	3050688	control	control	RIGHT	0.779903	0.220097		34	3050688	control	control	RIGHT	0.689617	0.310383		34	3050688	control	control	RIGHT	0.697558	0.302442
35	8197831	control	control	RIGHT	0.853884	0.146116	-0.95883		35	8197831	control	control	RIGHT	0.743851	0.256149	-0.3222		35	8197831	control	control	RIGHT	0.849771	0.150229	-0.755928		35	8197831	control	control	RIGHT	0.944448	0.0555525		35	8197831	control	control	RIGHT	0.922403	0.0775965		35	8197831	control	control	RIGHT	0.839473	0.160527
36	4279597	depression	control	WRONG	0.855792	0.144208	-0.96521		36	4279597	depression	depression	RIGHT	0.58487	0.41513	37.5468		36	4279597	depression	control	WRONG	0.845329	0.154671	-0.750411		36	4279597	depression	control	WRONG	0.782364	0.217636		36	4279597	depression	control	WRONG	0.593036	0.406964		36	4279597	depression	control	WRONG	0.748791	0.251209
37	8610323	control	control	RIGHT	0.801457	0.198544	-0.805267		37	8610323	control	control	RIGHT	0.776706	0.223294	-9.79006		37	8610323	control	control	RIGHT	0.634145	0.365855	-0.567269		37	8610323	control	control	RIGHT	0.684016	0.315984		37	8610323	control	control	RIGHT	0.637396	0.362604		37	8610323	control	control	RIGHT	0.712116	0.287884
38	8958677	control	control	RIGHT	0.851577	0.148423	-0.951205		38	8958677	control	control	RIGHT	0.814954	0.185046	-22.1671		38	8958677	control	control	RIGHT	0.726201	0.273799	-0.634381		38	8958677	control	control	RIGHT	0.764064	0.235936		38	8958677	control	control	RIGHT	0.655327	0.344673		38	8958677	control	control	RIGHT	0.670195	0.329805
39	1839012	control	control	RIGHT	0.932148	0.067852	-1.31361		39	1839012	control	depression	WRONG	0.711357	0.288643	8.28544		39	1839012	control	control	RIGHT	0.932605	0.0673951	-0.899498		39	1839012	control	control	RIGHT	0.866379	0.133621		39	1839012	control	control	RIGHT	0.771357	0.228643		39	1839012	control	control	RIGHT	0.812875	0.187125
40	4776861	depression	control	WRONG	0.597086	0.402914	-0.390265		40	4776861	depression	depression	RIGHT	0.722909	0.277091	5.29813		40	4776861	depression	control	WRONG	0.634486	0.365514	-0.567516		40	4776861	depression	depression	RIGHT	0.338736	0.661264		40	4776861	depression	depression	RIGHT	0.416356	0.583644		40	4776861	depression	depression	RIGHT	0.382763	0.617237
41	9280850	control	control	RIGHT	0.894174	0.105826	-1.11187		41	9280850	control	control	RIGHT	0.759788	0.240212	-4.80377		41	9280850	control	control	RIGHT	0.923689	0.0763108	-0.878018		41	9280850	control	control	RIGHT	0.856293	0.143707		41	9280850	control	control	RIGHT	0.738052	0.261948		41	9280850	control	control	RIGHT	0.746164	0.253836
42	8754823	control	control	RIGHT	0.783517	0.216483	-0.759965		42	8754823	control	control	RIGHT	0.746577	0.253423	-1.07532		42	8754823	control	control	RIGHT	0.777805	0.222195	-0.678914		42	8754823	control	control	RIGHT	0.772257	0.227743		42	8754823	control	control	RIGHT	0.74005	0.25995		42	8754823	control	control	RIGHT	0.725484	0.274516
43	8254585	control	control	RIGHT	0.733741	0.266259	-0.646821		43	8254585	control	depression	WRONG	0.742092	0.257908	0.16101		43	8254585	control	control	RIGHT	0.7387	0.2613	-0.644618		43	8254585	control	control	RIGHT	0.659077	0.340923		43	8254585	control	control	RIGHT	0.637957	0.362043		43	8254585	control	control	RIGHT	0.788774	0.211226
44	6319143	depression	control	WRONG	0.624552	0.375448	-0.439611		44	6319143	depression	depression	RIGHT	0.739039	0.260961	0.994434		44	6319143	depression	control	WRONG	0.706261	0.293739	-0.618631		44	6319143	depression	depression	RIGHT	0.115798	0.884202		44	6319143	depression	depression	RIGHT	0.157882	0.842118		44	6319143	depression	depression	RIGHT	0.297288	0.702712
45	7501399	control	control	RIGHT	0.892346	0.107654	-1.10391		45	7501399	control	control	RIGHT	0.748508	0.251492	-1.61222		45	7501399	control	control	RIGHT	0.887648	0.112352	-0.809552		45	7501399	control	control	RIGHT	0.955588	0.0444119		45	7501399	control	control	RIGHT	0.880012	0.119988		45	7501399	control	control	RIGHT	0.809819	0.190181
46	8036734	control	control	RIGHT	0.732481	0.267519	-0.644147		46	8036734	control	control	RIGHT	0.743229	0.256771	-0.151067		46	8036734	control	control	RIGHT	0.824457	0.175543	-0.726084		46	8036734	control	control	RIGHT	0.686752	0.313248		46	8036734	control	control	RIGHT	0.587125	0.412875		46	8036734	control	control	RIGHT	0.627226	0.372774
47	4700268	control	control	RIGHT	0.778767	0.221233	-0.748433		47	4700268	control	control	RIGHT	0.743835	0.256165	-0.317905		47	4700268	control	control	RIGHT	0.815504	0.184496	-0.716348		47	4700268	control	control	RIGHT	0.777301	0.222699		47	4700268	control	control	RIGHT	0.80993	0.19007		47	4700268	control	control	RIGHT	0.928214	0.0717862
48	8400564	depression	control	WRONG	0.853506	0.146494	-0.957574		48	8400564	depression	control	WRONG	0.743166	0.256834	-0.133786		48	8400564	depression	control	WRONG	0.838915	0.161085	-0.742668		48	8400564	depression	control	WRONG	0.690448	0.309552		48	8400564	depression	control	WRONG	0.626528	0.373472		48	8400564	depression	control	WRONG	0.734107	0.265893
49	7379805	control	control	RIGHT	0.767719	0.232281	-0.722276		49	7379805	control	depression	WRONG	0.736598	0.263402	1.65627		49	7379805	control	control	RIGHT	0.911055	0.0889447	-0.851221		49	7379805	control	control	RIGHT	0.921434	0.078566		49	7379805	control	control	RIGHT	0.87144	0.12856		49	7379805	control	control	RIGHT	0.885909	0.114091
50	2085399	control	control	RIGHT	0.780952	0.219048	-0.753715		50	2085399	control	control	RIGHT	0.755523	0.244477	-3.58537		50	2085399	control	control	RIGHT	0.847785	0.152215	-0.753445		50	2085399	control	control	RIGHT	0.700898	0.299102		50	2085399	control	control	RIGHT	0.624541	0.375459		50	2085399	control	control	RIGHT	0.642151	0.357849
51	4741291	control	control	RIGHT	0.74339	0.25661	-0.667564		51	4741291	control	depression	WRONG	0.738666	0.261334	1.0958		51	4741291	control	control	RIGHT	0.717042	0.282958	-0.627063		51	4741291	control	control	RIGHT	0.766455	0.233545		51	4741291	control	control	RIGHT	0.820056	0.179944		51	4741291	control	control	RIGHT	0.72132	0.27868
52	9033994	depression	control	WRONG	0.451807	0.548193	-0.145892		52	9033994	depression	depression	RIGHT	0.725118	0.274882	4.71824		52	9033994	depression	control	WRONG	0.317478	0.682522	-0.355005		52	9033994	depression	depression	RIGHT	0.27763	0.72237		52	9033994	depression	depression	RIGHT	0.216346	0.783654		52	9033994	depression	depression	RIGHT	0.211259	0.788741
53	7042404	control	control	RIGHT	0.769945	0.230055	-0.727473		53	7042404	control	depression	WRONG	0.741102	0.258898	0.432043		53	7042404	control	control	RIGHT	0.785956	0.214044	-0.686584		53	7042404	control	depression	WRONG	0.448457	0.551543		53	7042404	control	depression	WRONG	0.486361	0.513639		53	7042404	control	depression	WRONG	0.476362	0.523638
54	3145488	control	control	RIGHT	0.870943	0.129057	-1.01857		54	3145488	control	control	RIGHT	0.74347	0.25653	-0.217357		54	3145488	control	control	RIGHT	0.90575	0.0942499	-0.840986		54	3145488	control	control	RIGHT	0.939809	0.060191		54	3145488	control	control	RIGHT	0.889232	0.110768		54	3145488	control	control	RIGHT	0.896233	0.103767
55	1109612	control	control	RIGHT	0.745953	0.254047	-0.67316		55	1109612	control	depression	WRONG	0.739786	0.260214	0.791022		55	1109612	control	control	RIGHT	0.729935	0.270065	-0.637407		55	1109612	control	control	RIGHT	0.673443	0.326557		55	1109612	control	control	RIGHT	0.645537	0.354463		55	1109612	control	control	RIGHT	0.686276	0.313724
0	5058008	depression	control	WRONG	0.627151	0.372849	-0.446539		0	5058008	depression	control	WRONG	0.786295	0.213705	-3.19223		0	5058008	depression	control	WRONG	0.596647	0.403353	-0.52432		0	5058008	depression	depression	RIGHT	0.412382	0.587618		0	5058008	depression	depression	RIGHT	0.451809	0.548191		0	5058008	depression	depression	RIGHT	0.310926	0.689074
1	8312700	control	control	RIGHT	0.684649	0.315351	-0.541939		1	8312700	control	control	RIGHT	0.740785	0.259215	-0.239392		1	8312700	control	control	RIGHT	0.73913	0.26087	-0.63041		1	8312700	control	control	RIGHT	0.487836	0.512164		1	8312700	control	depression	WRONG	0.47661	0.52339		1	8312700	control	depression	WRONG	0.424229	0.575771
2	2127892	control	control	RIGHT	0.849414	0.150586	-0.907404		2	2127892	control	control	RIGHT	0.759258	0.240742	-1.39119		2	2127892	control	control	RIGHT	0.834874	0.165126	-0.725261		2	2127892	control	control	RIGHT	0.965337	0.0346635		2	2127892	control	control	RIGHT	0.942891	0.0571088		2	2127892	control	control	RIGHT	0.916313	0.0836873
3	6002426	control	control	RIGHT	0.89337	0.10663	-1.05883		3	6002426	control	control	RIGHT	0.752533	0.247467	-0.965251		3	6002426	control	control	RIGHT	0.876615	0.123385	-0.780978		3	6002426	control	control	RIGHT	0.98391	0.0160898		3	6002426	control	control	RIGHT	0.981624	0.0183761		3	6002426	control	control	RIGHT	0.958761	0.0412388
4	2470397	depression	control	WRONG	0.536693	0.463307	-0.301512		4	2470397	depression	depression	RIGHT	0.569712	0.430288	8.74399		4	2470397	depression	control	WRONG	0.549333	0.450667	-0.49229		4	2470397	depression	depression	RIGHT	0.454833	0.545167		4	2470397	depression	control	WRONG	0.588338	0.411662		4	2470397	depression	depression	RIGHT	0.467811	0.532189
5	9002283	control	control	RIGHT	0.632185	0.367815	-0.455141		5	9002283	control	control	RIGHT	0.786294	0.213706	-3.19216		5	9002283	control	control	RIGHT	0.555467	0.444533	-0.496369		5	9002283	control	control	RIGHT	0.77336	0.22664		5	9002283	control	control	RIGHT	0.816298	0.183702		5	9002283	control	control	RIGHT	0.756324	0.243676
6	6044238	control	control	RIGHT	0.45001	0.54999	-0.1685		6	6044238	control	depression	WRONG	0.714716	0.285284	1.29907		6	6044238	control	control	RIGHT	0.410078	0.589922	-0.400661		6	6044238	control	depression	WRONG	0.396213	0.603787		6	6044238	control	depression	WRONG	0.482094	0.517906		6	6044238	control	depression	WRONG	0.400759	0.599241
7	4150647	control	depression	WRONG	0.276336	0.723664	0.12328		7	4150647	control	depression	WRONG	0.732069	0.267931	0.285394		7	4150647	control	control	RIGHT	0.264949	0.735051	-0.292712		7	4150647	control	depression	WRONG	0.35211	0.64789		7	4150647	control	depression	WRONG	0.428256	0.571744		7	4150647	control	depression	WRONG	0.359648	0.640352
8	2472595	depression	control	WRONG	0.607965	0.392035	-0.414421		8	2472595	depression	control	WRONG	0.901204	0.0987962	-13.8023		8	2472595	depression	control	WRONG	0.492635	0.507365	-0.455011		8	2472595	depression	control	WRONG	0.685643	0.314357		8	2472595	depression	control	WRONG	0.642242	0.357758		8	2472595	depression	control	WRONG	0.670361	0.329639
9	7512456	control	control	RIGHT	0.872243	0.127757	-0.980483		9	7512456	control	control	RIGHT	0.759681	0.240319	-1.41826		9	7512456	control	control	RIGHT	0.961736	0.0382635	-0.993191		9	7512456	control	control	RIGHT	0.791744	0.208256		9	7512456	control	control	RIGHT	0.886002	0.113998		9	7512456	control	control	RIGHT	0.791905	0.208095
10	8611372	control	control	RIGHT	0.70316	0.29684	-0.575305		10	8611372	control	control	RIGHT	0.833653	0.166347	-6.80323		10	8611372	control	control	RIGHT	0.801338	0.198662	-0.688263		10	8611372	control	control	RIGHT	0.846607	0.153393		10	8611372	control	control	RIGHT	0.802182	0.197818		10	8611372	control	control	RIGHT	0.74568	0.25432
11	5470208	control	control	RIGHT	0.770499	0.229501	-0.708792		11	5470208	control	control	RIGHT	0.768657	0.231343	-2.00034		11	5470208	control	control	RIGHT	0.754648	0.245352	-0.643858		11	5470208	control	control	RIGHT	0.583634	0.416366		11	5470208	control	control	RIGHT	0.590352	0.409648		11	5470208	control	control	RIGHT	0.598786	0.401214
12	8539088	depression	control	WRONG	0.472446	0.527554	-0.20299		12	8539088	depression	depression	RIGHT	0.721225	0.278775	0.923441		12	8539088	depression	control	WRONG	0.594506	0.405494	-0.522836		12	8539088	depression	depression	RIGHT	0.299868	0.700132		12	8539088	depression	depression	RIGHT	0.35484	0.64516		12	8539088	depression	depression	RIGHT	0.325549	0.674451
13	8396453	control	control	RIGHT	0.848406	0.151594	-0.904395		13	8396453	control	depression	WRONG	0.721031	0.278969	0.934702		13	8396453	control	control	RIGHT	0.833732	0.166268	-0.723908		13	8396453	control	control	RIGHT	0.864825	0.135175		13	8396453	control	control	RIGHT	0.720421	0.279579		13	8396453	control	control	RIGHT	0.698479	0.301521
14	8590175	control	control	RIGHT	0.79141	0.20859	-0.755611		14	8590175	control	depression	WRONG	0.732734	0.267266	0.245772		14	8590175	control	control	RIGHT	0.782788	0.217212	-0.669806		14	8590175	control	depression	WRONG	0.441475	0.558525		14	8590175	control	control	RIGHT	0.487476	0.512524		14	8590175	control	depression	WRONG	0.425049	0.574951
15	5702805	control	control	RIGHT	0.605508	0.394492	-0.410377		15	5702805	control	control	RIGHT	0.740862	0.259138	-0.24407		15	5702805	control	control	RIGHT	0.708248	0.291752	-0.605095		15	5702805	control	depression	WRONG	0.197479	0.802521		15	5702805	control	depression	WRONG	0.27054	0.72946		15	5702805	control	depression	WRONG	0.243839	0.756161
16	9153397	depression	control	WRONG	0.836007	0.163993	-0.868666		16	9153397	depression	control	WRONG	0.76441	0.23559	-1.72304		16	9153397	depression	control	WRONG	0.876002	0.123998	-0.780052		16	9153397	depression	control	WRONG	0.712063	0.287937		16	9153397	depression	control	WRONG	0.761543	0.238457		16	9153397	depression	control	WRONG	0.715575	0.284425
17	6062830	control	control	RIGHT	0.670636	0.329364	-0.523622		17	6062830	control	control	RIGHT	0.738922	0.261078	-0.126241		17	6062830	control	control	RIGHT	0.70197	0.29803	-0.60015		17	6062830	control	control	RIGHT	0.666329	0.333671		17	6062830	control	control	RIGHT	0.736884	0.263116		17	6062830	control	control	RIGHT	0.655197	0.344803
18	1101691	control	control	RIGHT	0.565224	0.434776	-0.345836		18	1101691	control	control	RIGHT	0.881877	0.118123	-11.461		18	1101691	control	control	RIGHT	0.516182	0.483818	-0.470442		18	1101691	control	depression	WRONG	0.466263	0.533737		18	1101691	control	control	RIGHT	0.59807	0.40193		18	1101691	control	depression	WRONG	0.487102	0.512898
19	7074828	control	control	RIGHT	0.690086	0.309914	-0.551624		19	7074828	control	depression	WRONG	0.697977	0.302023	2.24238		19	7074828	control	control	RIGHT	0.670209	0.329791	-0.578629		19	7074828	control	control	RIGHT	0.686062	0.313938		19	7074828	control	control	RIGHT	0.581234	0.418766		19	7074828	control	control	RIGHT	0.717236	0.282764
20	8750189	depression	control	WRONG	0.694065	0.305935	-0.558771		20	8750189	depression	depression	RIGHT	0.709021	0.290978	1.62354		20	8750189	depression	control	WRONG	0.80338	0.19662	-0.690372		20	8750189	depression	depression	RIGHT	0.410506	0.589494		20	8750189	depression	depression	RIGHT	0.38961	0.61039		20	8750189	depression	depression	RIGHT	0.385036	0.614964
21	7574989	control	control	RIGHT	0.907259	0.0927405	-1.11816		21	7574989	control	control	RIGHT	0.755453	0.244547	-1.1492		21	7574989	control	control	RIGHT	0.851338	0.148662	-0.745663		21	7574989	control	control	RIGHT	0.906555	0.0934448		21	7574989	control	control	RIGHT	0.891252	0.108748		21	7574989	control	control	RIGHT	0.827759	0.172241
22	6758721	control	control	RIGHT	0.769445	0.230555	-0.706514		22	6758721	control	control	RIGHT	0.755388	0.244612	-1.14511		22	6758721	control	control	RIGHT	0.820164	0.179836	-0.708373		22	6758721	control	control	RIGHT	0.860287	0.139713		22	6758721	control	control	RIGHT	0.873714	0.126286		22	6758721	control	control	RIGHT	0.860474	0.139526
23	7886323	control	control	RIGHT	0.911472	0.0885283	-1.13772		23	7886323	control	control	RIGHT	0.75433	0.24567	-1.0783		23	7886323	control	control	RIGHT	0.852479	0.147521	-0.747144		23	7886323	control	control	RIGHT	0.962829	0.0371712		23	7886323	control	control	RIGHT	0.967044	0.032956		23	7886323	control	control	RIGHT	0.792072	0.207928
24	1340498	depression	control	WRONG	0.944892	0.0551078	-1.34937		24	1340498	depression	control	WRONG	0.761052	0.238948	-1.5062		24	1340498	depression	control	WRONG	0.923086	0.0769136	-0.866847		24	1340498	depression	control	WRONG	0.8884	0.1116		24	1340498	depression	control	WRONG	0.906227	0.0937726		24	1340498	depression	control	WRONG	0.857942	0.142058
25	9855691	control	control	RIGHT	0.858335	0.141665	-0.934778		25	9855691	control	control	RIGHT	0.758193	0.241807	-1.32322		25	9855691	control	control	RIGHT	0.842882	0.157118	-0.734966		25	9855691	control	control	RIGHT	0.882913	0.117087		25	9855691	control	control	RIGHT	0.889538	0.110462		25	9855691	control	control	RIGHT	0.868603	0.131397
26	7512535	control	control	RIGHT	0.772827	0.227173	-0.713849		26	7512535	control	control	RIGHT	0.785475	0.214525	-3.13524		26	7512535	control	control	RIGHT	0.740374	0.259626	-0.631468		26	7512535	control	control	RIGHT	0.710364	0.289636		26	7512535	control	control	RIGHT	0.782384	0.217616		26	7512535	control	control	RIGHT	0.588891	0.411109
27	5717573	control	control	RIGHT	0.64279	0.35721	-0.473518		27	5717573	control	depression	WRONG	0.736816	0.263184	0.000987142		27	5717573	control	control	RIGHT	0.747363	0.252637	-0.637476		27	5717573	control	control	RIGHT	0.679317	0.320683		27	5717573	control	control	RIGHT	0.66598	0.33402		27	5717573	control	control	RIGHT	0.666951	0.333049
28	7752394	depression	control	WRONG	0.909184	0.0908165	-1.12699		28	7752394	depression	control	WRONG	0.767049	0.232951	-1.89492		28	7752394	depression	control	WRONG	0.833985	0.166015	-0.724208		28	7752394	depression	control	WRONG	0.794278	0.205722		28	7752394	depression	control	WRONG	0.782739	0.217261		28	7752394	depression	control	WRONG	0.720647	0.279353
29	1120323	control	control	RIGHT	0.713931	0.286069	-0.595272		29	1120323	control	control	RIGHT	0.755165	0.244835	-1.13098		29	1120323	control	control	RIGHT	0.744544	0.255456	-0.63504		29	1120323	control	control	RIGHT	0.758344	0.241656		29	1120323	control	control	RIGHT	0.710358	0.289642		29	1120323	control	control	RIGHT	0.773846	0.226154
30	9345191	control	control	RIGHT	0.887279	0.112721	-1.03495		30	9345191	control	control	RIGHT	0.75198	0.24802	-0.930605		30	9345191	control	control	RIGHT	0.900144	0.0998562	-0.819969		30	9345191	control	control	RIGHT	0.736392	0.263608		30	9345191	control	control	RIGHT	0.718432	0.281568		30	9345191	control	control	RIGHT	0.85196	0.14804
31	7860874	control	control	RIGHT	0.767843	0.232157	-0.703066		31	7860874	control	control	RIGHT	0.738984	0.261016	-0.130011		31	7860874	control	control	RIGHT	0.808767	0.191233	-0.696017		31	7860874	control	control	RIGHT	0.655166	0.344834		31	7860874	control	control	RIGHT	0.682021	0.317979		31	7860874	control	control	RIGHT	0.723275	0.276725
32	4477874	depression	control	WRONG	0.534453	0.465547	-0.298061		32	4477874	depression	control	WRONG	0.930245	0.0697553	-18.2404		32	4477874	depression	control	WRONG	0.155551	0.844449	-0.182892		32	4477874	depression	depression	RIGHT	0.395733	0.604267		32	4477874	depression	depression	RIGHT	0.340225	0.659775		32	4477874	depression	depression	RIGHT	0.347649	0.652351
33	4472896	control	control	RIGHT	0.763392	0.236608	-0.693571		33	4472896	control	control	RIGHT	0.821154	0.178846	-5.78008		33	4472896	control	control	RIGHT	0.681388	0.318612	-0.584338		33	4472896	control	control	RIGHT	0.56224	0.43776		33	4472896	control	control	RIGHT	0.602177	0.397823		33	4472896	control	control	RIGHT	0.586219	0.413781
34	1028727	control	control	RIGHT	0.915295	0.0847054	-1.15622		34	1028727	control	control	RIGHT	0.746357	0.253643	-0.58087		34	1028727	control	control	RIGHT	0.925365	0.0746349	-0.872177		34	1028727	control	control	RIGHT	0.900394	0.0996056		34	1028727	control	control	RIGHT	0.875342	0.124658		34	1028727	control	control	RIGHT	0.898608	0.101392
35	7241549	control	control	RIGHT	0.722019	0.277981	-0.610561		35	7241549	control	control	RIGHT	0.78147	0.21853	-2.8594		35	7241549	control	control	RIGHT	0.76267	0.23733	-0.651034		35	7241549	control	control	RIGHT	0.777665	0.222335		35	7241549	control	control	RIGHT	0.761442	0.238558		35	7241549	control	control	RIGHT	0.777202	0.222798
36	5941569	depression	control	WRONG	0.608555	0.391445	-0.415394		36	5941569	depression	control	WRONG	0.738891	0.261109	-0.12437		36	5941569	depression	control	WRONG	0.626776	0.373224	-0.545711		36	5941569	depression	control	WRONG	0.547717	0.452283		36	5941569	depression	control	WRONG	0.614976	0.385024		36	5941569	depression	depression	RIGHT	0.435691	0.564309
37	7135795	control	control	RIGHT	0.739445	0.260555	-0.644469		37	7135795	control	control	RIGHT	0.762502	0.237498	-1.59957		37	7135795	control	control	RIGHT	0.789157	0.210843	-0.676007		37	7135795	control	control	RIGHT	0.631454	0.368546		37	7135795	control	control	RIGHT	0.707114	0.292886		37	7135795	control	control	RIGHT	0.656348	0.343652
38	8599645	control	control	RIGHT	0.902106	0.0978938	-1.09528		38	8599645	control	control	RIGHT	0.762054	0.237946	-1.57064		38	8599645	control	control	RIGHT	0.858442	0.141558	-0.755043		38	8599645	control	control	RIGHT	0.673099	0.326901		38	8599645	control	control	RIGHT	0.759801	0.240199		38	8599645	control	control	RIGHT	0.66085	0.33915
39	7223271	control	control	RIGHT	0.716577	0.283423	-0.600245		39	7223271	control	depression	WRONG	0.713879	0.286121	1.34703		39	7223271	control	control	RIGHT	0.780584	0.219416	-0.667691		39	7223271	control	control	RIGHT	0.77505	0.22495		39	7223271	control	control	RIGHT	0.723912	0.276088		39	7223271	control	control	RIGHT	0.683658	0.316342
40	3213525	depression	control	WRONG	0.798141	0.201859	-0.771407		40	3213525	depression	control	WRONG	0.853271	0.146729	-8.54148		40	3213525	depression	control	WRONG	0.626877	0.373123	-0.545785		40	3213525	depression	control	WRONG	0.568823	0.431177		40	3213525	depression	control	WRONG	0.613438	0.386562		40	3213525	depression	control	WRONG	0.57148	0.42852
41	3580658	control	control	RIGHT	0.604784	0.395216	-0.409189		41	3580658	control	control	RIGHT	0.834127	0.165873	-6.84321		41	3580658	control	control	RIGHT	0.663499	0.336501	-0.573357		41	3580658	control	control	RIGHT	0.808085	0.191915		41	3580658	control	control	RIGHT	0.740884	0.259116		41	3580658	control	control	RIGHT	0.654615	0.345385
42	7097758	control	control	RIGHT	0.932925	0.0670748	-1.25285		42	7097758	control	control	RIGHT	0.737801	0.262199	-0.058443		42	7097758	control	control	RIGHT	0.933563	0.0664373	-0.892677		42	7097758	control	control	RIGHT	0.927756	0.0722437		42	7097758	control	control	RIGHT	0.914692	0.0853078		42	7097758	control	control	RIGHT	0.905309	0.0946911
43	2327114	control	control	RIGHT	0.823248	0.176752	-0.834101		43	2327114	control	control	RIGHT	0.743101	0.256899	-0.380731		43	2327114	control	control	RIGHT	0.799031	0.200969	-0.6859		43	2327114	control	control	RIGHT	0.722171	0.277829		43	2327114	control	control	RIGHT	0.715099	0.284901		43	2327114	control	control	RIGHT	0.667401	0.332599
44	9011762	depression	control	WRONG	0.640567	0.359433	-0.469637		44	9011762	depression	control	WRONG	0.750454	0.249546	-0.835169		44	9011762	depression	control	WRONG	0.747895	0.252105	-0.637938		44	9011762	depression	depression	RIGHT	0.44626	0.55374		44	9011762	depression	control	WRONG	0.53564	0.46436		44	9011762	depression	control	WRONG	0.620789	0.379211
45	2601337	control	control	RIGHT	0.794651	0.205349	-0.763167		45	2601337	control	control	RIGHT	0.753558	0.246442	-1.02966		45	2601337	control	control	RIGHT	0.823993	0.176007	-0.712661		45	2601337	control	control	RIGHT	0.773816	0.226184		45	2601337	control	control	RIGHT	0.654242	0.345758		45	2601337	control	control	RIGHT	0.637715	0.362285
46	6890043	control	control	RIGHT	0.874868	0.125132	-0.989577		46	6890043	control	control	RIGHT	0.747381	0.252619	-0.644202		46	6890043	control	control	RIGHT	0.859626	0.140374	-0.756645		46	6890043	control	control	RIGHT	0.752867	0.247133		46	6890043	control	control	RIGHT	0.547104	0.452896		46	6890043	control	control	RIGHT	0.614265	0.385735
47	5428469	control	control	RIGHT	0.824252	0.175748	-0.836748		47	5428469	control	control	RIGHT	0.748355	0.251645	-0.704525		47	5428469	control	control	RIGHT	0.780582	0.219418	-0.667689		47	5428469	control	depression	WRONG	0.429634	0.570366		47	5428469	control	control	RIGHT	0.450066	0.549934		47	5428469	control	control	RIGHT	0.497349	0.502651
48	3224450	depression	control	WRONG	0.803278	0.196722	-0.78373		48	3224450	depression	control	WRONG	0.802756	0.197244	-4.37101		48	3224450	depression	control	WRONG	0.761365	0.238635	-0.649855		48	3224450	depression	control	WRONG	0.689464	0.310536		48	3224450	depression	control	WRONG	0.608484	0.391516		48	3224450	depression	control	WRONG	0.614375	0.385625
49	7577825	control	control	RIGHT	0.646641	0.353359	-0.480283		49	7577825	control	control	RIGHT	0.801562	0.198438	-4.28309		49	7577825	control	control	RIGHT	0.617525	0.382475	-0.539035		49	7577825	control	control	RIGHT	0.525526	0.474474		49	7577825	control	control	RIGHT	0.631123	0.368877		49	7577825	control	control	RIGHT	0.605389	0.394611
50	9319963	control	control	RIGHT	0.698833	0.301167	-0.567404		50	9319963	control	depression	WRONG	0.717909	0.282091	1.11547		50	9319963	control	control	RIGHT	0.743078	0.256922	-0.63378		50	9319963	control	control	RIGHT	0.607442	0.392558		50	9319963	control	control	RIGHT	0.629576	0.370424		50	9319963	control	control	RIGHT	0.755778	0.244222
51	4193975	control	control	RIGHT	0.85323	0.14677	-0.918944		51	4193975	control	depression	WRONG	0.713688	0.286312	1.35796		51	4193975	control	control	RIGHT	0.832138	0.167862	-0.722032		51	4193975	control	control	RIGHT	0.578228	0.421772		51	4193975	control	control	RIGHT	0.710321	0.289679		51	4193975	control	control	RIGHT	0.676501	0.323499
52	9789300	depression	control	WRONG	0.826951	0.173049	-0.843923		52	9789300	depression	depression	RIGHT	0.723124	0.276876	0.812845		52	9789300	depression	control	WRONG	0.769662	0.230338	-0.657426		52	9789300	depression	control	WRONG	0.816166	0.183834		52	9789300	depression	control	WRONG	0.806882	0.193118		52	9789300	depression	control	WRONG	0.752113	0.247887
53	1287653	control	control	RIGHT	0.910601	0.0893988	-1.13361		53	1287653	control	control	RIGHT	0.834791	0.165209	-6.89941		53	1287653	control	control	RIGHT	0.841549	0.158451	-0.733323		53	1287653	control	control	RIGHT	0.706502	0.293498		53	1287653	control	control	RIGHT	0.721091	0.278909		53	1287653	control	control	RIGHT	0.605019	0.394981
54	6525178	control	control	RIGHT	0.538454	0.461546	-0.304227		54	6525178	control	depression	WRONG	0.670107	0.329893	3.56138		54	6525178	control	control	RIGHT	0.598618	0.401382	-0.52569		54	6525178	control	control	RIGHT	0.871572	0.128428		54	6525178	control	control	RIGHT	0.821049	0.178951		54	6525178	control	control	RIGHT	0.796047	0.203953
55	7590477	control	control	RIGHT	0.779422	0.220578	-0.728378		55	7590477	control	control	RIGHT	0.879209	0.120791	-11.1646		55	7590477	control	control	RIGHT	0.767925	0.232075	-0.655826		55	7590477	control	control	RIGHT	0.693267	0.306733		55	7590477	control	control	RIGHT	0.703951	0.296049		55	7590477	control	control	RIGHT	0.662017	0.337983
0	4908754	depression	control	WRONG	0.305937	0.694063	-0.128613		0	4908754	depression	control	WRONG	0.776851	0.223149	-2.76281		0	4908754	depression	control	WRONG	0.352784	0.647216	-0.320577		0	4908754	depression	depression	RIGHT	0.44332	0.55668		0	4908754	depression	depression	RIGHT	0.420868	0.579132		0	4908754	depression	depression	RIGHT	0.459022	0.540978
1	2354184	control	control	RIGHT	0.841067	0.158933	-0.853525		1	2354184	control	control	RIGHT	0.825097	0.174903	-7.24595		1	2354184	control	control	RIGHT	0.827673	0.172327	-0.754931		1	2354184	control	control	RIGHT	0.881029	0.118971		1	2354184	control	control	RIGHT	0.889421	0.110579		1	2354184	control	control	RIGHT	0.857351	0.142649
2	6630187	control	control	RIGHT	0.397457	0.602543	-0.247345		2	6630187	control	depression	WRONG	0.557435	0.442565	12.2321		2	6630187	control	control	RIGHT	0.419067	0.580933	-0.376816		2	6630187	control	depression	WRONG	0.37802	0.62198		2	6630187	control	control	RIGHT	0.549177	0.450823		2	6630187	control	control	RIGHT	0.520398	0.479602
3	1423441	control	control	RIGHT	0.874005	0.125995	-0.932468		3	1423441	control	control	RIGHT	0.789024	0.210976	-3.81984		3	1423441	control	control	RIGHT	0.782269	0.217731	-0.696988		3	1423441	control	control	RIGHT	0.885968	0.114032		3	1423441	control	control	RIGHT	0.864873	0.135127		3	1423441	control	control	RIGHT	0.883118	0.116882
4	7454046	depression	control	WRONG	0.926162	0.0738376	-1.10524		4	7454046	depression	depression	RIGHT	0.72523	0.27477	1.32186		4	7454046	depression	control	WRONG	0.809491	0.190509	-0.730475		4	7454046	depression	control	WRONG	0.686501	0.313499		4	7454046	depression	control	WRONG	0.718424	0.281576		4	7454046	depression	control	WRONG	0.711284	0.288716
5	1908445	control	control	RIGHT	0.80214	0.19786	-0.775804		5	1908445	control	control	RIGHT	0.926999	0.0730009	-21.8552		5	1908445	control	control	RIGHT	0.691568	0.308432	-0.602877		5	1908445	control	depression	WRONG	0.469288	0.530712		5	1908445	control	control	RIGHT	0.666669	0.333331		5	1908445	control	depression	WRONG	0.4594	0.5406
6	4161599	control	control	RIGHT	0.743436	0.256564	-0.677856		6	4161599	control	control	RIGHT	0.777122	0.222878	-2.78587		6	4161599	control	control	RIGHT	0.707682	0.292318	-0.618185		6	4161599	control	control	RIGHT	0.755852	0.244148		6	4161599	control	control	RIGHT	0.709655	0.290345		6	4161599	control	control	RIGHT	0.709373	0.290627
7	5562178	control	control	RIGHT	0.404334	0.595666	-0.255416		7	5562178	control	depression	WRONG	0.697443	0.302557	3.31954		7	5562178	control	control	RIGHT	0.551509	0.448491	-0.483015		7	5562178	control	control	RIGHT	0.689857	0.310143		7	5562178	control	control	RIGHT	0.579041	0.420959		7	5562178	control	control	RIGHT	0.637579	0.362421
8	5201651	depression	depression	RIGHT	0.218014	0.781986	0.00496873		8	5201651	depression	depression	RIGHT	0.615606	0.384394	8.63052		8	5201651	depression	control	WRONG	0.189594	0.810406	-0.151805		8	5201651	depression	depression	RIGHT	0.231652	0.768348		8	5201651	depression	depression	RIGHT	0.3447	0.6553		8	5201651	depression	depression	RIGHT	0.353662	0.646338
9	8957447	control	control	RIGHT	0.690564	0.309436	-0.601687		9	8957447	control	control	RIGHT	0.798054	0.201946	-4.63306		9	8957447	control	control	RIGHT	0.820091	0.179909	-0.7445		9	8957447	control	control	RIGHT	0.850447	0.149553		9	8957447	control	control	RIGHT	0.828769	0.171231		9	8957447	control	control	RIGHT	0.860791	0.139209
10	8334139	control	control	RIGHT	0.90148	0.0985204	-1.01324		10	8334139	control	control	RIGHT	0.755425	0.244575	-0.99753		10	8334139	control	control	RIGHT	0.806144	0.193856	-0.726172		10	8334139	control	control	RIGHT	0.649695	0.350305		10	8334139	control	control	RIGHT	0.702209	0.297791		10	8334139	control	control	RIGHT	0.645081	0.354919
11	7881691	control	control	RIGHT	0.791696	0.208304	-0.756979		11	7881691	control	control	RIGHT	0.828273	0.171727	-7.57296		11	7881691	control	control	RIGHT	0.596617	0.403383	-0.520264		11	7881691	control	control	RIGHT	0.667555	0.332445		11	7881691	control	control	RIGHT	0.703449	0.296551		11	7881691	control	control	RIGHT	0.612355	0.387645
12	5802202	depression	control	WRONG	0.361459	0.638541	-0.205355		12	5802202	depression	control	WRONG	0.910809	0.089191	-18.64		12	5802202	depression	control	WRONG	0.530154	0.469846	-0.465812		12	5802202	depression	control	WRONG	0.59392	0.40608		12	5802202	depression	control	WRONG	0.60479	0.39521		12	5802202	depression	control	WRONG	0.612662	0.387338
13	4148880	control	control	RIGHT	0.739699	0.260301	-0.672168		13	4148880	control	control	RIGHT	0.89379	0.10621	-15.7851		13	4148880	control	control	RIGHT	0.73892	0.26108	-0.649366		13	4148880	control	control	RIGHT	0.665966	0.334034		13	4148880	control	control	RIGHT	0.640097	0.359903		13	4148880	control	control	RIGHT	0.688364	0.311636
14	2906387	control	control	RIGHT	0.893165	0.106835	-0.986907		14	2906387	control	control	RIGHT	0.801306	0.198694	-4.93262		14	2906387	control	control	RIGHT	0.824416	0.175584	-0.750406		14	2906387	control	control	RIGHT	0.808704	0.191296		14	2906387	control	control	RIGHT	0.844554	0.155446		14	2906387	control	control	RIGHT	0.803039	0.196961
15	8766173	control	control	RIGHT	0.943057	0.0569428	-1.19911		15	8766173	control	control	RIGHT	0.892027	0.107973	-15.5131		15	8766173	control	control	RIGHT	0.890273	0.109727	-0.859585		15	8766173	control	control	RIGHT	0.790473	0.209527		15	8766173	control	control	RIGHT	0.832545	0.167455		15	8766173	control	control	RIGHT	0.806636	0.193364
16	5484285	depression	control	WRONG	0.42737	0.57263	-0.282493		16	5484285	depression	depression	RIGHT	0.54775	0.45225	12.8124		16	5484285	depression	control	WRONG	0.411203	0.588797	-0.370489		16	5484285	depression	depression	RIGHT	0.439597	0.560403		16	5484285	depression	depression	RIGHT	0.424652	0.575348		16	5484285	depression	depression	RIGHT	0.393642	0.606358
17	5541139	control	control	RIGHT	0.871587	0.128413	-0.926115		17	5541139	control	depression	WRONG	0.715999	0.284001	1.99839		17	5541139	control	control	RIGHT	0.822799	0.177201	-0.748185		17	5541139	control	control	RIGHT	0.888239	0.111761		17	5541139	control	control	RIGHT	0.874202	0.125798		17	5541139	control	control	RIGHT	0.83526	0.16474
18	4651792	control	control	RIGHT	0.846075	0.153925	-0.864596		18	4651792	control	control	RIGHT	0.806098	0.193902	-5.38081		18	4651792	control	control	RIGHT	0.747506	0.252494	-0.658346		18	4651792	control	control	RIGHT	0.711475	0.288525		18	4651792	control	control	RIGHT	0.728024	0.271976		18	4651792	control	control	RIGHT	0.701825	0.298175
19	9337819	control	control	RIGHT	0.510926	0.489074	-0.380295		19	9337819	control	control	RIGHT	0.866281	0.133719	-11.9258		19	9337819	control	control	RIGHT	0.638391	0.361609	-0.556762		19	9337819	control	depression	WRONG	0.199747	0.800253		19	9337819	control	depression	WRONG	0.259981	0.740019		19	9337819	control	depression	WRONG	0.396719	0.603281
20	5357983	depression	control	WRONG	0.743858	0.256142	-0.678501		20	5357983	depression	control	WRONG	0.758969	0.241031	-1.28195		20	5357983	depression	control	WRONG	0.734298	0.265702	-0.644611		20	5357983	depression	control	WRONG	0.366284	0.633716		20	5357983	depression	control	WRONG	0.595924	0.404076		20	5357983	depression	control	WRONG	0.68134	0.31866
21	4049872	control	control	RIGHT	0.790381	0.209619	-0.754658		21	4049872	control	control	RIGHT	0.764345	0.235655	-1.71887		21	4049872	control	control	RIGHT	0.750041	0.249959	-0.661037		21	4049872	control	control	RIGHT	0.552586	0.447414		21	4049872	control	control	RIGHT	0.619194	0.380806		21	4049872	control	depression	WRONG	0.501282	0.498718
22	5370621	control	control	RIGHT	0.805184	0.194816	-0.781431		22	5370621	control	control	RIGHT	0.757945	0.242055	-1.19944		22	5370621	control	control	RIGHT	0.836982	0.163018	-0.768248		22	5370621	control	control	RIGHT	0.933249	0.0667514		22	5370621	control	control	RIGHT	0.935052	0.064948		22	5370621	control	control	RIGHT	0.959847	0.0401526
23	6268606	control	control	RIGHT	0.913011	0.0869885	-1.05326		23	6268606	control	control	RIGHT	0.759578	0.240422	-1.33104		23	6268606	control	control	RIGHT	0.841476	0.158524	-0.774897		23	6268606	control	control	RIGHT	0.607397	0.392603		23	6268606	control	control	RIGHT	0.932662	0.0673384		23	6268606	control	control	RIGHT	0.594649	0.405351
24	1279151	depression	control	WRONG	0.476719	0.523281	-0.340366		24	1279151	depression	depression	RIGHT	0.0510709	0.948929	58.735		24	1279151	depression	control	WRONG	0.136462	0.863538	-0.0736621		24	1279151	depression	depression	RIGHT	0.330533	0.669467		24	1279151	depression	depression	RIGHT	0.352789	0.647211		24	1279151	depression	depression	RIGHT	0.378194	0.621806
25	4748686	control	control	RIGHT	0.872306	0.127694	-0.927994		25	4748686	control	control	RIGHT	0.751377	0.248623	-0.676006		25	4748686	control	control	RIGHT	0.729578	0.270422	-0.639809		25	4748686	control	control	RIGHT	0.818593	0.181407		25	4748686	control	control	RIGHT	0.815614	0.184386		25	4748686	control	control	RIGHT	0.712222	0.287778
26	3907151	control	control	RIGHT	0.90229	0.0977101	-1.01591		26	3907151	control	control	RIGHT	0.961649	0.038351	-32.3695		26	3907151	control	control	RIGHT	0.844648	0.155352	-0.779682		26	3907151	control	control	RIGHT	0.831123	0.168877		26	3907151	control	control	RIGHT	0.828819	0.171181		26	3907151	control	control	RIGHT	0.817115	0.182885
27	7360576	control	control	RIGHT	0.955138	0.0448624	-1.27024		27	7360576	control	control	RIGHT	0.954563	0.0454372	-29.8288		27	7360576	control	control	RIGHT	0.917443	0.0825567	-0.922377		27	7360576	control	control	RIGHT	0.914104	0.0858964		27	7360576	control	control	RIGHT	0.809038	0.190962		27	7360576	control	control	RIGHT	0.851524	0.148476
28	1812324	depression	control	WRONG	0.250233	0.749767	-0.0474798		28	1812324	depression	depression	RIGHT	0.63663	0.36337	7.25424		28	1812324	depression	depression	RIGHT	0.093145	0.906855	0.012215		28	1812324	depression	depression	RIGHT	0.270633	0.729367		28	1812324	depression	depression	RIGHT	0.321677	0.678323		28	1812324	depression	depression	RIGHT	0.301217	0.698783
29	4384180	control	control	RIGHT	0.960405	0.0395949	-1.30725		29	4384180	control	depression	WRONG	0.301467	0.698533	28.0391		29	4384180	control	control	RIGHT	0.840018	0.159982	-0.772723		29	4384180	control	control	RIGHT	0.797212	0.202788		29	4384180	control	control	RIGHT	0.760425	0.239575		29	4384180	control	control	RIGHT	0.744324	0.255676
30	1453370	control	control	RIGHT	0.531304	0.468696	-0.404123		30	1453370	control	control	RIGHT	0.884209	0.115791	-14.3519		30	1453370	control	control	RIGHT	0.356682	0.643318	-0.326924		30	1453370	control	control	RIGHT	0.535346	0.464654		30	1453370	control	control	RIGHT	0.591182	0.408818		30	1453370	control	control	RIGHT	0.552573	0.447427
31	2112406	control	control	RIGHT	0.966736	0.0332644	-1.35867		31	2112406	control	control	RIGHT	0.860239	0.139761	-11.1705		31	2112406	control	control	RIGHT	0.905715	0.0942845	-0.893295		31	2112406	control	control	RIGHT	0.941537	0.0584634		31	2112406	control	control	RIGHT	0.896314	0.103686		31	2112406	control	control	RIGHT	0.845991	0.154009
32	9121731	depression	control	WRONG	0.871707	0.128293	-0.926428		32	9121731	depression	control	WRONG	0.755933	0.244067	-1.0381		32	9121731	depression	control	WRONG	0.726359	0.273641	-0.636564		32	9121731	depression	control	WRONG	0.600978	0.399022		32	9121731	depression	control	WRONG	0.656915	0.343085		32	9121731	depression	control	WRONG	0.628885	0.371115
33	1811634	control	control	RIGHT	0.840113	0.159887	-0.85145		33	1811634	control	depression	WRONG	0.727247	0.272753	1.1722		33	1811634	control	control	RIGHT	0.763482	0.236518	-0.675614		33	1811634	control	control	RIGHT	0.619103	0.380897		33	1811634	control	control	RIGHT	0.691866	0.308134		33	1811634	control	control	RIGHT	0.743874	0.256126
34	4879032	control	control	RIGHT	0.97764	0.02236	-1.47534		34	4879032	control	control	RIGHT	0.79682	0.20318	-4.52043		34	4879032	control	control	RIGHT	0.891324	0.108676	-0.861742		34	4879032	control	control	RIGHT	0.9067	0.0933002		34	4879032	control	control	RIGHT	0.878265	0.121735		34	4879032	control	control	RIGHT	0.851883	0.148117
35	2689365	control	control	RIGHT	0.937933	0.0620673	-1.15957		35	2689365	control	control	RIGHT	0.788674	0.211326	-3.78884		35	2689365	control	control	RIGHT	0.912611	0.0873893	-0.909968		35	2689365	control	control	RIGHT	0.906721	0.0932789		35	2689365	control	control	RIGHT	0.856865	0.143135		35	2689365	control	control	RIGHT	0.862849	0.137151
36	9672947	depression	control	WRONG	0.587216	0.412784	-0.470787		36	9672947	depression	depression	RIGHT	0.694527	0.305473	3.52291		36	9672947	depression	control	WRONG	0.68629	0.31371	-0.597961		36	9672947	depression	depression	RIGHT	0.381705	0.618295		36	9672947	depression	depression	RIGHT	0.3941	0.6059		36	9672947	depression	depression	RIGHT	0.464574	0.535426
37	4511500	control	control	RIGHT	0.873674	0.126326	-0.931591		37	4511500	control	control	RIGHT	0.783721	0.216279	-3.3541		37	4511500	control	control	RIGHT	0.869057	0.130943	-0.819489		37	4511500	control	control	RIGHT	0.898686	0.101314		37	4511500	control	control	RIGHT	0.810788	0.189212		37	4511500	control	control	RIGHT	0.893852	0.106148
38	1524204	control	control	RIGHT	0.933369	0.0666309	-1.13745		38	1524204	control	control	RIGHT	0.771881	0.228119	-2.3431		38	1524204	control	control	RIGHT	0.802007	0.197993	-0.720929		38	1524204	control	control	RIGHT	0.715855	0.284145		38	1524204	control	control	RIGHT	0.706847	0.293153		38	1524204	control	control	RIGHT	0.742467	0.257533
39	6233356	control	control	RIGHT	0.574701	0.425299	-0.455598		39	6233356	control	control	RIGHT	0.745297	0.254703	-0.199747		39	6233356	control	control	RIGHT	0.587351	0.412649	-0.512469		39	6233356	control	control	RIGHT	0.635798	0.364202		39	6233356	control	control	RIGHT	0.667846	0.332154		39	6233356	control	control	RIGHT	0.610121	0.389879
40	1548282	depression	control	WRONG	0.897567	0.102433	-1.00061		40	1548282	depression	control	WRONG	0.788381	0.211619	-3.76286		40	1548282	depression	control	WRONG	0.799698	0.200302	-0.71804		40	1548282	depression	control	WRONG	0.862904	0.137096		40	1548282	depression	control	WRONG	0.907952	0.0920476		40	1548282	depression	control	WRONG	0.863842	0.136158
41	5339501	control	control	RIGHT	0.694631	0.305369	-0.607258		41	5339501	control	depression	WRONG	0.7059	0.2941	2.72346		41	5339501	control	control	RIGHT	0.678597	0.321403	-0.590875		41	5339501	control	control	RIGHT	0.555474	0.444526		41	5339501	control	control	RIGHT	0.592656	0.407344		41	5339501	control	control	RIGHT	0.57666	0.42334
42	4298782	control	control	RIGHT	0.831115	0.168885	-0.832338		42	4298782	control	control	RIGHT	0.792702	0.207298	-4.14789		42	4298782	control	control	RIGHT	0.907852	0.0921476	-0.898341		42	4298782	control	control	RIGHT	0.787328	0.212672		42	4298782	control	control	RIGHT	0.820163	0.179837		42	4298782	control	control	RIGHT	0.768692	0.231308
43	3195658	control	control	RIGHT	0.770894	0.229106	-0.72145		43	3195658	control	depression	WRONG	0.740074	0.259926	0.203498		43	3195658	control	control	RIGHT	0.699404	0.300596	-0.610263		43	3195658	control	control	RIGHT	0.560067	0.439933		43	3195658	control	control	RIGHT	0.542427	0.457573		43	3195658	control	control	RIGHT	0.620631	0.379369
44	9725261	depression	control	WRONG	0.830216	0.169784	-0.830476		44	9725261	depression	control	WRONG	0.814175	0.185825	-6.15558		44	9725261	depression	control	WRONG	0.75141	0.24859	-0.662497		44	9725261	depression	control	WRONG	0.808247	0.191753		44	9725261	depression	control	WRONG	0.731698	0.268302		44	9725261	depression	control	WRONG	0.763007	0.236993
45	2954008	control	control	RIGHT	0.597109	0.40289	-0.482951		45	2954008	control	depression	WRONG	0.72971	0.27029	0.988448		45	2954008	control	control	RIGHT	0.697012	0.302988	-0.607996		45	2954008	control	control	RIGHT	0.548325	0.451675		45	2954008	control	control	RIGHT	0.765622	0.234378		45	2954008	control	control	RIGHT	0.607057	0.392943
46	8409320	control	control	RIGHT	0.898503	0.101497	-1.00359		46	8409320	control	control	RIGHT	0.811417	0.188583	-5.8882		46	8409320	control	control	RIGHT	0.710183	0.289817	-0.620605		46	8409320	control	control	RIGHT	0.621152	0.378848		46	8409320	control	control	RIGHT	0.725907	0.274093		46	8409320	control	control	RIGHT	0.664536	0.335464
47	7621472	control	control	RIGHT	0.834502	0.165498	-0.839433		47	7621472	control	control	RIGHT	0.767798	0.232202	-2.00312		47	7621472	control	control	RIGHT	0.810783	0.189217	-0.732152		47	7621472	control	control	RIGHT	0.912086	0.0879144		47	7621472	control	control	RIGHT	0.897799	0.102201		47	7621472	control	control	RIGHT	0.873733	0.126267
48	2538997	depression	control	WRONG	0.296138	0.703862	-0.115029		48	2538997	depression	depression	RIGHT	0.737018	0.262982	0.436996		48	2538997	depression	control	WRONG	0.466885	0.533115	-0.415232		48	2538997	depression	depression	RIGHT	0.288455	0.711545		48	2538997	depression	depression	RIGHT	0.369594	0.630406		48	2538997	depression	depression	RIGHT	0.48851	0.51149
49	2869381	control	control	RIGHT	0.458415	0.541585	-0.318947		49	2869381	control	depression	WRONG	0.705141	0.294859	2.77737		49	2869381	control	control	RIGHT	0.480828	0.519172	-0.426389		49	2869381	control	depression	WRONG	0.405611	0.594389		49	2869381	control	control	RIGHT	0.543604	0.456396		49	2869381	control	control	RIGHT	0.515138	0.484862
50	7421719	control	control	RIGHT	0.759869	0.240131	-0.70354		50	7421719	control	control	RIGHT	0.794105	0.205895	-4.27417		50	7421719	control	control	RIGHT	0.767814	0.232186	-0.680434		50	7421719	control	control	RIGHT	0.873392	0.126608		50	7421719	control	control	RIGHT	0.85285	0.14715		50	7421719	control	control	RIGHT	0.848916	0.151084
51	9708981	control	control	RIGHT	0.972297	0.0277029	-1.41248		51	9708981	control	control	RIGHT	0.744651	0.255349	-0.149582		51	9708981	control	control	RIGHT	0.960938	0.0390616	-1.08754		51	9708981	control	control	RIGHT	0.878788	0.121212		51	9708981	control	control	RIGHT	0.84315	0.15685		51	9708981	control	control	RIGHT	0.799855	0.200145
52	3405000	depression	control	WRONG	0.749694	0.250306	-0.687503		52	3405000	depression	control	WRONG	0.783052	0.216948	-3.2959		52	3405000	depression	control	WRONG	0.712664	0.287336	-0.623017		52	3405000	depression	depression	RIGHT	0.471255	0.528745		52	3405000	depression	depression	RIGHT	0.453724	0.546276		52	3405000	depression	depression	RIGHT	0.425447	0.574553
53	4560495	control	control	RIGHT	0.574849	0.425151	-0.455777		53	4560495	control	control	RIGHT	0.764158	0.235842	-1.7035		53	4560495	control	control	RIGHT	0.622723	0.377277	-0.54278		53	4560495	control	control	RIGHT	0.698701	0.301299		53	4560495	control	control	RIGHT	0.674386	0.325614		53	4560495	control	control	RIGHT	0.708945	0.291055
54	7824911	control	control	RIGHT	0.723009	0.276991	-0.647385		54	7824911	control	control	RIGHT	0.782021	0.217979	-3.20648		54	7824911	control	control	RIGHT	0.711978	0.288022	-0.622349		54	7824911	control	control	RIGHT	0.635002	0.364998		54	7824911	control	control	RIGHT	0.642565	0.357435		54	7824911	control	control	RIGHT	0.638644	0.361356
55	6386229	control	control	RIGHT	0.951506	0.0484937	-1.2471		55	6386229	control	control	RIGHT	0.762183	0.237817	-1.54228		55	6386229	control	control	RIGHT	0.842818	0.157182	-0.776913		55	6386229	control	control	RIGHT	0.673367	0.326633		55	6386229	control	control	RIGHT	0.641727	0.358273		55	6386229	control	control	RIGHT	0.655915	0.344085
1 to 5
SVM TF-IDF									SVM Word embeddings									SVM TF-IDF + Word embeddings									BERT								ALBERT								BioBERT
index	user_id	label	prediction	prediction_outcome	probability_control	probability_depression	decision_value		index	user_id	label	prediction	prediction_outcome	probability_control	probability_depression	decision_value		index	user_id	label	prediction	prediction_outcome	probability_control	probability_depression	decision_value		index	user_id	label	prediction	prediction_outcome	probability_control	probability_depression		index	user_id	label	prediction	prediction_outcome	probability_control	probability_depression		index	user_id	label	prediction	prediction_outcome	probability_control	probability_depression
0	1793287	depression	control	WRONG	0.867741	0.132259	-0.920206		0	1793287	depression	control	WRONG	0.831251	0.168749	-1.48076		0	1793287	depression	control	WRONG	0.887544	0.112456	-0.843829		0	1793287	depression	control	WRONG	0.893058	0.106942		0	1793287	depression	control	WRONG	0.907262	0.0927376		0	1793287	depression	control	WRONG	0.825476	0.174524
1	2553640	control	control	RIGHT	0.923777	0.0762229	-1.08918		1	2553640	control	control	RIGHT	0.831576	0.168424	-1.50624		1	2553640	control	control	RIGHT	0.936807	0.0631931	-0.928678		1	2553640	control	control	RIGHT	0.902429	0.097571		1	2553640	control	control	RIGHT	0.894797	0.105203		1	2553640	control	control	RIGHT	0.939877	0.0601226
2	2733670	control	control	RIGHT	0.834216	0.165784	-0.847151		2	2733670	control	control	RIGHT	0.826571	0.173429	-1.11724		2	2733670	control	control	RIGHT	0.888603	0.111397	-0.845263		2	2733670	control	control	RIGHT	0.780455	0.219545		2	2733670	control	control	RIGHT	0.791753	0.208247		2	2733670	control	control	RIGHT	0.858709	0.141291
3	1641948	control	control	RIGHT	0.529539	0.470461	-0.434825		3	1641948	control	depression	WRONG	0.707238	0.292762	6.36725		3	1641948	control	control	RIGHT	0.550282	0.449718	-0.592951		3	1641948	control	depression	WRONG	0.0925754	0.907425		3	1641948	control	depression	WRONG	0.132288	0.867712		3	1641948	control	depression	WRONG	0.100504	0.899496
4	4881348	control	control	RIGHT	0.933317	0.0666835	-1.12882		4	4881348	control	control	RIGHT	0.890402	0.109598	-6.9917		4	4881348	control	control	RIGHT	0.924078	0.0759222	-0.902136		4	4881348	control	control	RIGHT	0.852315	0.147685		4	4881348	control	control	RIGHT	0.696283	0.303717		4	4881348	control	control	RIGHT	0.82513	0.17487
5	2326772	control	control	RIGHT	0.663045	0.336955	-0.592495		5	2326772	control	control	RIGHT	0.81652	0.18348	-0.361916		5	2326772	control	control	RIGHT	0.724543	0.275457	-0.695934		5	2326772	control	control	RIGHT	0.849841	0.150159		5	2326772	control	control	RIGHT	0.659917	0.340083		5	2326772	control	control	RIGHT	0.775456	0.224544
6	2999957	depression	control	WRONG	0.296772	0.703228	-0.164702		6	2999957	depression	depression	RIGHT	0.770524	0.229476	2.74056		6	2999957	depression	control	WRONG	0.252039	0.747961	-0.419355		6	2999957	depression	depression	RIGHT	0.433422	0.566578		6	2999957	depression	depression	RIGHT	0.376985	0.623015		6	2999957	depression	depression	RIGHT	0.332586	0.667414
7	7670443	control	control	RIGHT	0.896381	0.103619	-0.996343		7	7670443	control	depression	WRONG	0.808864	0.191136	0.192102		7	7670443	control	control	RIGHT	0.869142	0.130858	-0.82061		7	7670443	control	control	RIGHT	0.975111	0.0248893		7	7670443	control	control	RIGHT	0.925359	0.0746406		7	7670443	control	control	RIGHT	0.916536	0.0834639
8	9402592	control	control	RIGHT	0.961078	0.0389216	-1.29413		8	9402592	control	control	RIGHT	0.888003	0.111997	-6.72341		8	9402592	control	control	RIGHT	0.94414	0.05586	-0.952163		8	9402592	control	control	RIGHT	0.993091	0.00690856		8	9402592	control	control	RIGHT	0.983421	0.0165787		8	9402592	control	control	RIGHT	0.977459	0.0225407
9	6413828	control	control	RIGHT	0.933412	0.0665881	-1.12924		9	6413828	control	control	RIGHT	0.82031	0.179691	-0.642816		9	6413828	control	control	RIGHT	0.965331	0.0346695	-1.01751		9	6413828	control	control	RIGHT	0.954024	0.0459765		9	6413828	control	control	RIGHT	0.915995	0.0840045		9	6413828	control	control	RIGHT	0.887015	0.112985
10	9781558	control	control	RIGHT	0.660379	0.339621	-0.58901		10	9781558	control	control	RIGHT	0.866168	0.133832	-4.48742		10	9781558	control	control	RIGHT	0.643412	0.356588	-0.646429		10	9781558	control	control	RIGHT	0.811983	0.188017		10	9781558	control	control	RIGHT	0.78029	0.21971		10	9781558	control	control	RIGHT	0.804004	0.195996
11	9982339	control	control	RIGHT	0.909344	0.0906555	-1.0371		11	9982339	control	control	RIGHT	0.848764	0.151236	-2.91724		11	9982339	control	control	RIGHT	0.8899	0.1101	-0.847036		11	9982339	control	control	RIGHT	0.916105	0.0838951		11	9982339	control	control	RIGHT	0.898189	0.101811		11	9982339	control	control	RIGHT	0.868222	0.131778
12	5301175	depression	control	WRONG	0.684073	0.315927	-0.614965		12	5301175	depression	control	WRONG	0.855673	0.144327	-3.52159		12	5301175	depression	control	WRONG	0.859795	0.140205	-0.809869		12	5301175	depression	depression	RIGHT	0.358349	0.641651		12	5301175	depression	control	WRONG	0.523704	0.476296		12	5301175	depression	depression	RIGHT	0.46065	0.53935
13	5284203	control	control	RIGHT	0.63973	0.36027	-0.562638		13	5284203	control	control	RIGHT	0.841517	0.158483	-2.30723		13	5284203	control	control	RIGHT	0.850245	0.149755	-0.799496		13	5284203	control	control	RIGHT	0.947607	0.0523934		13	5284203	control	control	RIGHT	0.755311	0.244689		13	5284203	control	control	RIGHT	0.808393	0.191607
14	5799731	control	control	RIGHT	0.71858	0.28142	-0.660362		14	5799731	control	control	RIGHT	0.811955	0.188045	-0.0294867		14	5799731	control	control	RIGHT	0.840841	0.159159	-0.789802		14	5799731	control	control	RIGHT	0.848158	0.151842		14	5799731	control	control	RIGHT	0.775428	0.224572		14	5799731	control	control	RIGHT	0.696846	0.303154
15	2375564	control	control	RIGHT	0.833049	0.166951	-0.844833		15	2375564	control	depression	WRONG	0.77751	0.22249	2.30062		15	2375564	control	control	RIGHT	0.873778	0.126222	-0.826182		15	2375564	control	control	RIGHT	0.568492	0.431508		15	2375564	control	depression	WRONG	0.448543	0.551457		15	2375564	control	depression	WRONG	0.424743	0.575257
16	1552660	control	control	RIGHT	0.951856	0.0481438	-1.2346		16	1552660	control	control	RIGHT	0.821285	0.178715	-0.715874		16	1552660	control	control	RIGHT	0.940488	0.0595121	-0.937283		16	1552660	control	control	RIGHT	0.949714	0.0502859		16	1552660	control	control	RIGHT	0.875004	0.124996		16	1552660	control	control	RIGHT	0.888182	0.111818
17	6414829	control	control	RIGHT	0.909909	0.0900911	-1.03899		17	6414829	control	depression	WRONG	0.745389	0.254611	4.25069		17	6414829	control	control	RIGHT	0.873112	0.126888	-0.82537		17	6414829	control	depression	WRONG	0.412775	0.587225		17	6414829	control	depression	WRONG	0.269535	0.730465		17	6414829	control	depression	WRONG	0.287873	0.712127
18	3248259	depression	control	WRONG	0.791611	0.208389	-0.76974		18	3248259	depression	control	WRONG	0.870079	0.129921	-4.8637		18	3248259	depression	control	WRONG	0.875887	0.124113	-0.828774		18	3248259	depression	control	WRONG	0.917959	0.0820409		18	3248259	depression	control	WRONG	0.829977	0.170023		18	3248259	depression	control	WRONG	0.822947	0.177053
19	4682695	control	control	RIGHT	0.79228	0.20772	-0.770858		19	4682695	control	control	RIGHT	0.863705	0.136295	-4.25517		19	4682695	control	control	RIGHT	0.783162	0.216838	-0.738613		19	4682695	control	control	RIGHT	0.872482	0.127518		19	4682695	control	control	RIGHT	0.738641	0.261359		19	4682695	control	control	RIGHT	0.80237	0.19763
20	3098533	control	control	RIGHT	0.907202	0.0927978	-1.03002		20	3098533	control	depression	WRONG	0.801384	0.198616	0.717246		20	3098533	control	control	RIGHT	0.90638	0.09362	-0.87133		20	3098533	control	control	RIGHT	0.686744	0.313256		20	3098533	control	control	RIGHT	0.73522	0.26478		20	3098533	control	control	RIGHT	0.758753	0.241247
21	7925920	control	control	RIGHT	0.938437	0.0615634	-1.15233		21	7925920	control	control	RIGHT	0.889388	0.110612	-6.87766		21	7925920	control	control	RIGHT	0.924276	0.0757241	-0.902516		21	7925920	control	control	RIGHT	0.756283	0.243717		21	7925920	control	control	RIGHT	0.757085	0.242915		21	7925920	control	control	RIGHT	0.781358	0.218642
22	5069726	control	control	RIGHT	0.97499	0.0250101	-1.41703		22	5069726	control	control	RIGHT	0.894286	0.105714	-7.43695		22	5069726	control	control	RIGHT	0.94677	0.0532296	-0.958824		22	5069726	control	control	RIGHT	0.885108	0.114892		22	5069726	control	control	RIGHT	0.793551	0.206449		22	5069726	control	control	RIGHT	0.845542	0.154458
23	6070728	control	control	RIGHT	0.633319	0.366681	-0.554661		23	6070728	control	depression	WRONG	0.800805	0.199195	0.757243		23	6070728	control	control	RIGHT	0.771415	0.228585	-0.729477		23	6070728	control	control	RIGHT	0.868282	0.131718		23	6070728	control	control	RIGHT	0.810916	0.189084		23	6070728	control	control	RIGHT	0.789142	0.210858
24	7584269	depression	control	WRONG	0.425774	0.574226	-0.320183		24	7584269	depression	control	WRONG	0.819987	0.180013	-0.618703		24	7584269	depression	control	WRONG	0.757472	0.242528	-0.719053		24	7584269	depression	depression	RIGHT	0.192091	0.807909		24	7584269	depression	depression	RIGHT	0.247162	0.752838		24	7584269	depression	depression	RIGHT	0.369651	0.630349
25	6791914	control	control	RIGHT	0.891502	0.108498	-0.982171		25	6791914	control	control	RIGHT	0.85166	0.14834	-3.16768		25	6791914	control	control	RIGHT	0.910728	0.089272	-0.878375		25	6791914	control	control	RIGHT	0.920203	0.079797		25	6791914	control	control	RIGHT	0.749789	0.250211		25	6791914	control	control	RIGHT	0.680183	0.319817
26	6449320	control	control	RIGHT	0.844353	0.155647	-0.86785		26	6449320	control	depression	WRONG	0.811401	0.188599	0.0103848		26	6449320	control	control	RIGHT	0.861555	0.138445	-0.811844		26	6449320	control	depression	WRONG	0.410549	0.589451		26	6449320	control	control	RIGHT	0.607401	0.392599		26	6449320	control	depression	WRONG	0.353568	0.646432
27	2083713	control	control	RIGHT	0.78259	0.21741	-0.754914		27	2083713	control	control	RIGHT	0.82518	0.17482	-1.01068		27	2083713	control	control	RIGHT	0.876287	0.123713	-0.829271		27	2083713	control	control	RIGHT	0.983617	0.0163827		27	2083713	control	control	RIGHT	0.938542	0.0614585		27	2083713	control	control	RIGHT	0.972545	0.0274549
28	1437200	control	control	RIGHT	0.8717	0.1283	-0.929827		28	1437200	control	control	RIGHT	0.830442	0.169558	-1.41734		28	1437200	control	control	RIGHT	0.85256	0.14744	-0.80196		28	1437200	control	depression	WRONG	0.27749	0.72251		28	1437200	control	depression	WRONG	0.327095	0.672905		28	1437200	control	depression	WRONG	0.424346	0.575654
29	6390275	control	control	RIGHT	0.779787	0.220213	-0.7504		29	6390275	control	control	RIGHT	0.83568	0.16432	-1.83224		29	6390275	control	control	RIGHT	0.877502	0.122498	-0.830785		29	6390275	control	control	RIGHT	0.76636	0.23364		29	6390275	control	control	RIGHT	0.576327	0.423673		29	6390275	control	control	RIGHT	0.677841	0.322159
30	1515854	depression	control	WRONG	0.878495	0.121505	-0.946949		30	1515854	depression	depression	RIGHT	0.8061	0.1939	0.387909		30	1515854	depression	control	WRONG	0.907241	0.0927586	-0.872702		30	1515854	depression	control	WRONG	0.714587	0.285413		30	1515854	depression	control	WRONG	0.776072	0.223928		30	1515854	depression	control	WRONG	0.707089	0.292911
31	3936076	control	control	RIGHT	0.92917	0.07083	-1.11099		31	3936076	control	control	RIGHT	0.812439	0.187561	-0.0644417		31	3936076	control	control	RIGHT	0.894115	0.105885	-0.852926		31	3936076	control	control	RIGHT	0.899435	0.100565		31	3936076	control	control	RIGHT	0.95429	0.0457098		31	3936076	control	control	RIGHT	0.961912	0.0380881
32	2987070	control	control	RIGHT	0.962946	0.0370543	-1.30785		32	2987070	control	control	RIGHT	0.836562	0.163438	-1.90312		32	2987070	control	control	RIGHT	0.956584	0.0434157	-0.986818		32	2987070	control	control	RIGHT	0.962994	0.037006		32	2987070	control	control	RIGHT	0.911515	0.0884854		32	2987070	control	control	RIGHT	0.928817	0.0711832
33	8974694	control	control	RIGHT	0.912322	0.0876776	-1.04719		33	8974694	control	control	RIGHT	0.856848	0.143152	-3.62669		33	8974694	control	control	RIGHT	0.919775	0.0802245	-0.894089		33	8974694	control	control	RIGHT	0.92969	0.0703102		33	8974694	control	control	RIGHT	0.915645	0.0843547		33	8974694	control	control	RIGHT	0.915622	0.0843781
34	2721002	control	control	RIGHT	0.936076	0.0639244	-1.14127		34	2721002	control	control	RIGHT	0.826393	0.173607	-1.10359		34	2721002	control	control	RIGHT	0.91611	0.0838903	-0.887537		34	2721002	control	control	RIGHT	0.94901	0.0509898		34	2721002	control	control	RIGHT	0.851427	0.148573		34	2721002	control	control	RIGHT	0.897477	0.102523
35	2229839	control	control	RIGHT	0.862036	0.137964	-0.906761		35	2229839	control	depression	WRONG	0.804153	0.195847	0.524627		35	2229839	control	control	RIGHT	0.868588	0.131412	-0.819957		35	2229839	control	control	RIGHT	0.80852	0.19148		35	2229839	control	control	RIGHT	0.708398	0.291602		35	2229839	control	control	RIGHT	0.718763	0.281237
36	1121514	depression	control	WRONG	0.5	0.5	-0.402897		36	1121514	depression	control	WRONG	0.841053	0.158947	-2.26896		36	1121514	depression	control	WRONG	0.620371	0.379629	-0.632528		36	1121514	depression	control	WRONG	0.535852	0.464148		36	1121514	depression	control	WRONG	0.547664	0.452336		36	1121514	depression	control	WRONG	0.549578	0.450422
37	7430998	control	control	RIGHT	0.935906	0.0640942	-1.14049		37	7430998	control	control	RIGHT	0.812608	0.187392	-0.0767018		37	7430998	control	control	RIGHT	0.912901	0.0870994	-0.882012		37	7430998	control	control	RIGHT	0.9221	0.0778998		37	7430998	control	control	RIGHT	0.84122	0.15878		37	7430998	control	control	RIGHT	0.785052	0.214948
38	1000586	control	control	RIGHT	0.962832	0.037168	-1.30699		38	1000586	control	control	RIGHT	0.829983	0.170017	-1.38147		38	1000586	control	control	RIGHT	0.956105	0.0438953	-0.985314		38	1000586	control	control	RIGHT	0.984087	0.0159126		38	1000586	control	control	RIGHT	0.885295	0.114705		38	1000586	control	control	RIGHT	0.931908	0.0680918
39	3673149	control	control	RIGHT	0.89669	0.10331	-0.997258		39	3673149	control	control	RIGHT	0.834182	0.165818	-1.71249		39	3673149	control	control	RIGHT	0.908202	0.0917975	-0.874246		39	3673149	control	control	RIGHT	0.757251	0.242749		39	3673149	control	control	RIGHT	0.682803	0.317197		39	3673149	control	control	RIGHT	0.74822	0.25178
40	3489747	control	control	RIGHT	0.893788	0.106212	-0.988739		40	3489747	control	control	RIGHT	0.978693	0.0213069	-26.2857		40	3489747	control	control	RIGHT	0.91263	0.0873695	-0.881555		40	3489747	control	control	RIGHT	0.659542	0.340458		40	3489747	control	depression	WRONG	0.450187	0.549813		40	3489747	control	control	RIGHT	0.513622	0.486378
41	2323567	control	control	RIGHT	0.951034	0.0489658	-1.22984		41	2323567	control	control	RIGHT	0.81682	0.18318	-0.384016		41	2323567	control	control	RIGHT	0.932509	0.067491	-0.919202		41	2323567	control	control	RIGHT	0.73501	0.26499		41	2323567	control	control	RIGHT	0.813083	0.186917		41	2323567	control	control	RIGHT	0.753836	0.246164
42	7236590	depression	control	WRONG	0.713651	0.286349	-0.653686		42	7236590	depression	control	WRONG	0.854999	0.145001	-3.46156		42	7236590	depression	control	WRONG	0.484747	0.515253	-0.557549		42	7236590	depression	depression	RIGHT	0.476752	0.523248		42	7236590	depression	depression	RIGHT	0.275075	0.724925		42	7236590	depression	depression	RIGHT	0.368433	0.631567
43	7489972	control	control	RIGHT	0.917438	0.0825625	-1.06528		43	7489972	control	depression	WRONG	0.793891	0.206109	1.22859		43	7489972	control	control	RIGHT	0.887365	0.112635	-0.843588		43	7489972	control	control	RIGHT	0.66979	0.33021		43	7489972	control	control	RIGHT	0.559144	0.440856		43	7489972	control	control	RIGHT	0.585268	0.414732
44	4792149	control	control	RIGHT	0.714635	0.285365	-0.655014		44	4792149	control	control	RIGHT	0.816006	0.183994	-0.324201		44	4792149	control	control	RIGHT	0.896213	0.103787	-0.855935		44	4792149	control	control	RIGHT	0.971297	0.0287033		44	4792149	control	control	RIGHT	0.877292	0.122708		44	4792149	control	control	RIGHT	0.870411	0.129589
45	5071723	control	control	RIGHT	0.77005	0.22995	-0.735026		45	5071723	control	control	RIGHT	0.849103	0.150897	-2.94634		45	5071723	control	control	RIGHT	0.758716	0.241284	-0.719966		45	5071723	control	control	RIGHT	0.673961	0.326039		45	5071723	control	control	RIGHT	0.564324	0.435676		45	5071723	control	control	RIGHT	0.515946	0.484054
46	4210564	control	control	RIGHT	0.890921	0.109079	-0.980521		46	4210564	control	control	RIGHT	0.831978	0.168022	-1.53793		46	4210564	control	control	RIGHT	0.915018	0.084982	-0.885636		46	4210564	control	control	RIGHT	0.869258	0.130742		46	4210564	control	control	RIGHT	0.835411	0.164589		46	4210564	control	control	RIGHT	0.841235	0.158765
47	1338561	control	control	RIGHT	0.852014	0.147986	-0.884235		47	1338561	control	control	RIGHT	0.830432	0.169568	-1.41652		47	1338561	control	control	RIGHT	0.877021	0.122979	-0.830184		47	1338561	control	control	RIGHT	0.978437	0.0215628		47	1338561	control	control	RIGHT	0.972872	0.0271276		47	1338561	control	control	RIGHT	0.943473	0.0565273
48	7695427	depression	control	WRONG	0.632687	0.367313	-0.553879		48	7695427	depression	control	WRONG	0.844606	0.155394	-2.56439		48	7695427	depression	control	WRONG	0.743131	0.256869	-0.708748		48	7695427	depression	depression	RIGHT	0.470734	0.529266		48	7695427	depression	control	WRONG	0.598168	0.401832		48	7695427	depression	control	WRONG	0.517943	0.482057
49	3082830	control	control	RIGHT	0.838759	0.161241	-0.856298		49	3082830	control	depression	WRONG	0.782467	0.217533	1.98246		49	3082830	control	control	RIGHT	0.842372	0.157628	-0.791348		49	3082830	control	control	RIGHT	0.944491	0.0555091		49	3082830	control	control	RIGHT	0.920945	0.0790547		49	3082830	control	control	RIGHT	0.902981	0.0970193
50	5435007	control	control	RIGHT	0.743106	0.256894	-0.69471		50	5435007	control	control	RIGHT	0.865161	0.134839	-4.39202		50	5435007	control	control	RIGHT	0.80789	0.19211	-0.759095		50	5435007	control	control	RIGHT	0.691405	0.308595		50	5435007	control	control	RIGHT	0.614151	0.385849		50	5435007	control	control	RIGHT	0.676385	0.323615
51	9068849	control	control	RIGHT	0.877693	0.122307	-0.944885		51	9068849	control	control	RIGHT	0.889276	0.110724	-6.86516		51	9068849	control	control	RIGHT	0.902955	0.0970452	-0.865984		51	9068849	control	control	RIGHT	0.702018	0.297982		51	9068849	control	control	RIGHT	0.633997	0.366003		51	9068849	control	control	RIGHT	0.763756	0.236244
52	2033339	control	control	RIGHT	0.908935	0.0910647	-1.03573		52	2033339	control	control	RIGHT	0.818032	0.181968	-0.473489		52	2033339	control	control	RIGHT	0.90565	0.0943504	-0.870175		52	2033339	control	control	RIGHT	0.822566	0.177434		52	2033339	control	control	RIGHT	0.722878	0.277122		52	2033339	control	control	RIGHT	0.768864	0.231136
53	4969188	control	control	RIGHT	0.927104	0.0728961	-1.10246		53	4969188	control	control	RIGHT	0.904976	0.0950243	-8.74207		53	4969188	control	control	RIGHT	0.949028	0.0509719	-0.964796		53	4969188	control	control	RIGHT	0.946199	0.0538015		53	4969188	control	control	RIGHT	0.843801	0.156199		53	4969188	control	control	RIGHT	0.848085	0.151915
54	4553099	depression	control	WRONG	0.789534	0.210466	-0.766285		54	4553099	depression	control	WRONG	0.821495	0.178505	-0.73164		54	4553099	depression	control	WRONG	0.851888	0.148112	-0.801241		54	4553099	depression	control	WRONG	0.797572	0.202428		54	4553099	depression	control	WRONG	0.776314	0.223686		54	4553099	depression	control	WRONG	0.785419	0.214581
55	9167545	control	control	RIGHT	0.920927	0.0790733	-1.07822		55	9167545	control	control	RIGHT	0.834636	0.165364	-1.74865		55	9167545	control	control	RIGHT	0.907997	0.0920027	-0.873916		55	9167545	control	control	RIGHT	0.964162	0.0358382		55	9167545	control	control	RIGHT	0.901211	0.0987886		55	9167545	control	control	RIGHT	0.90895	0.0910496
56	5339001	control	control	RIGHT	0.964431	0.035569	-1.31925		56	5339001	control	control	RIGHT	0.862311	0.137689	-4.12526		56	5339001	control	control	RIGHT	0.976219	0.0237814	-1.06864		56	5339001	control	control	RIGHT	0.972858	0.0271423		56	5339001	control	control	RIGHT	0.975262	0.0247384		56	5339001	control	control	RIGHT	0.958595	0.0414053
57	7378085	control	control	RIGHT	0.898362	0.101638	-1.00226		57	7378085	control	control	RIGHT	0.831753	0.168247	-1.52022		57	7378085	control	control	RIGHT	0.901852	0.0981478	-0.864299		57	7378085	control	control	RIGHT	0.986296	0.0137043		57	7378085	control	control	RIGHT	0.980357	0.0196431		57	7378085	control	control	RIGHT	0.954904	0.0450965
58	4224648	control	control	RIGHT	0.744511	0.255489	-0.696741		58	4224648	control	control	RIGHT	0.824218	0.175782	-0.93742		58	4224648	control	control	RIGHT	0.890361	0.109639	-0.84767		58	4224648	control	control	RIGHT	0.824246	0.175754		58	4224648	control	control	RIGHT	0.71909	0.28091		58	4224648	control	control	RIGHT	0.72383	0.27617
59	1656917	control	control	RIGHT	0.86534	0.13466	-0.91449		59	1656917	control	control	RIGHT	0.842589	0.157411	-2.39606		59	1656917	control	control	RIGHT	0.907963	0.0920368	-0.873861		59	1656917	control	control	RIGHT	0.882768	0.117232		59	1656917	control	control	RIGHT	0.749308	0.250692		59	1656917	control	control	RIGHT	0.751444	0.248556
60	5693448	depression	control	WRONG	0.202016	0.797984	-0.0240488		60	5693448	depression	depression	RIGHT	1.85309e-07	1	107.503		60	5693448	depression	control	WRONG	0.0268483	0.973152	-0.0825789		60	5693448	depression	depression	RIGHT	0.290261	0.709739		60	5693448	depression	depression	RIGHT	0.220629	0.779371		60	5693448	depression	depression	RIGHT	0.267448	0.732552
61	6479286	control	control	RIGHT	0.880398	0.119602	-0.951891		61	6479286	control	depression	WRONG	0.357383	0.642617	22.385		61	6479286	control	control	RIGHT	0.899989	0.100011	-0.861489		61	6479286	control	control	RIGHT	0.922559	0.0774405		61	6479286	control	control	RIGHT	0.716924	0.283076		61	6479286	control	control	RIGHT	0.818588	0.181412
62	8566827	control	control	RIGHT	0.954789	0.0452108	-1.25224		62	8566827	control	control	RIGHT	0.836018	0.163982	-1.85936		62	8566827	control	control	RIGHT	0.968183	0.0318174	-1.02918		62	8566827	control	control	RIGHT	0.947305	0.0526946		62	8566827	control	control	RIGHT	0.927885	0.0721152		62	8566827	control	control	RIGHT	0.935611	0.0643889
63	4918929	control	control	RIGHT	0.960056	0.0399436	-1.2869		63	4918929	control	control	RIGHT	0.947859	0.0521406	-16.3162		63	4918929	control	control	RIGHT	0.937344	0.0626562	-0.929903		63	4918929	control	control	RIGHT	0.809068	0.190932		63	4918929	control	control	RIGHT	0.723344	0.276656		63	4918929	control	control	RIGHT	0.751379	0.248621
64	1308714	control	control	RIGHT	0.811959	0.188041	-0.805017		64	1308714	control	control	RIGHT	0.839196	0.160804	-2.11673		64	1308714	control	control	RIGHT	0.775022	0.224978	-0.732246		64	1308714	control	control	RIGHT	0.758301	0.241699		64	1308714	control	control	RIGHT	0.67324	0.32676		64	1308714	control	control	RIGHT	0.767432	0.232568
65	7373403	control	control	RIGHT	0.801097	0.198903	-0.785847		65	7373403	control	depression	WRONG	0.762499	0.237501	3.23447		65	7373403	control	control	RIGHT	0.811723	0.188277	-0.762445		65	7373403	control	control	RIGHT	0.799208	0.200792		65	7373403	control	control	RIGHT	0.781606	0.218394		65	7373403	control	control	RIGHT	0.782296	0.217704
66	4092100	depression	control	WRONG	0.866675	0.133325	-0.917656		66	4092100	depression	control	WRONG	0.982655	0.0173453	-28.5594		66	4092100	depression	control	WRONG	0.775152	0.224848	-0.732346		66	4092100	depression	control	WRONG	0.87139	0.12861		66	4092100	depression	control	WRONG	0.750122	0.249878		66	4092100	depression	control	WRONG	0.771829	0.228171
67	8560624	control	control	RIGHT	0.851083	0.148917	-0.882205		67	8560624	control	control	RIGHT	0.900455	0.0995446	-8.17504		67	8560624	control	control	RIGHT	0.830901	0.169099	-0.780047		67	8560624	control	control	RIGHT	0.852882	0.147118		67	8560624	control	control	RIGHT	0.8348	0.1652		67	8560624	control	control	RIGHT	0.848759	0.151241
68	2454119	control	control	RIGHT	0.742141	0.257859	-0.69332		68	2454119	control	depression	WRONG	0.806156	0.193844	0.384003		68	2454119	control	control	RIGHT	0.629792	0.370208	-0.638143		68	2454119	control	control	RIGHT	0.708493	0.291507		68	2454119	control	control	RIGHT	0.688311	0.311689		68	2454119	control	control	RIGHT	0.705589	0.294411
69	3693918	control	control	RIGHT	0.952073	0.0479267	-1.23587		69	3693918	control	control	RIGHT	0.942976	0.0570236	-15.3046		69	3693918	control	control	RIGHT	0.938278	0.0617217	-0.93206		69	3693918	control	control	RIGHT	0.852723	0.147277		69	3693918	control	control	RIGHT	0.797262	0.202738		69	3693918	control	control	RIGHT	0.826716	0.173284
70	2857708	control	control	RIGHT	0.922846	0.0771538	-1.08556		70	2857708	control	control	RIGHT	0.919219	0.0807815	-10.7027		70	2857708	control	control	RIGHT	0.947838	0.0521622	-0.961617		70	2857708	control	control	RIGHT	0.876508	0.123492		70	2857708	control	control	RIGHT	0.84422	0.15578		70	2857708	control	control	RIGHT	0.875205	0.124795
71	4454869	control	control	RIGHT	0.911859	0.0881413	-1.0456		71	4454869	control	depression	WRONG	0.777375	0.222625	2.30918		71	4454869	control	control	RIGHT	0.678744	0.321256	-0.666444		71	4454869	control	control	RIGHT	0.898226	0.101774		71	4454869	control	control	RIGHT	0.759782	0.240218		71	4454869	control	control	RIGHT	0.786153	0.213847
72	5369024	depression	control	WRONG	0.546334	0.453666	-0.453461		72	5369024	depression	control	WRONG	0.871121	0.128879	-4.96559		72	5369024	depression	control	WRONG	0.540981	0.459019	-0.587888		72	5369024	depression	depression	RIGHT	0.445092	0.554908		72	5369024	depression	depression	RIGHT	0.370006	0.629994		72	5369024	depression	depression	RIGHT	0.426239	0.573761
73	1664488	control	control	RIGHT	0.804097	0.195903	-0.791061		73	1664488	control	control	RIGHT	0.829478	0.170522	-1.34212		73	1664488	control	control	RIGHT	0.861144	0.138856	-0.811382		73	1664488	control	control	RIGHT	0.877253	0.122747		73	1664488	control	control	RIGHT	0.782715	0.217285		73	1664488	control	control	RIGHT	0.77945	0.22055
74	3805797	control	control	RIGHT	0.898567	0.101433	-1.00288		74	3805797	control	control	RIGHT	0.827644	0.172356	-1.19991		74	3805797	control	control	RIGHT	0.913162	0.0868377	-0.882456		74	3805797	control	control	RIGHT	0.990533	0.00946707		74	3805797	control	control	RIGHT	0.981281	0.0187186		74	3805797	control	control	RIGHT	0.971796	0.0282044
75	4966666	control	control	RIGHT	0.937469	0.0625311	-1.14775		75	4966666	control	control	RIGHT	0.819109	0.180891	-0.553351		75	4966666	control	control	RIGHT	0.969919	0.0300807	-1.0368		75	4966666	control	control	RIGHT	0.966484	0.0335163		75	4966666	control	control	RIGHT	0.961969	0.038031		75	4966666	control	control	RIGHT	0.975112	0.0248884
76	6788423	control	control	RIGHT	0.850017	0.149983	-0.879897		76	6788423	control	control	RIGHT	0.829957	0.170043	-1.3794		76	6788423	control	control	RIGHT	0.912024	0.0879763	-0.880534		76	6788423	control	control	RIGHT	0.843292	0.156708		76	6788423	control	control	RIGHT	0.833572	0.166428		76	6788423	control	control	RIGHT	0.80476	0.19524
77	1933598	control	control	RIGHT	0.932353	0.0676467	-1.12459		77	1933598	control	control	RIGHT	0.832935	0.167065	-1.61351		77	1933598	control	control	RIGHT	0.938679	0.0613207	-0.939236		77	1933598	control	control	RIGHT	0.913772	0.0862278		77	1933598	control	control	RIGHT	0.960256	0.0397445		77	1933598	control	control	RIGHT	0.977425	0.0225751
78	5481351	depression	control	WRONG	0.520725	0.479275	-0.425087		78	5481351	depression	depression	RIGHT	0.358125	0.641875	22.3527		78	5481351	depression	control	WRONG	0.172038	0.827962	-0.354347		78	5481351	depression	depression	RIGHT	0.498674	0.501326		78	5481351	depression	depression	RIGHT	0.44364	0.55636		78	5481351	depression	depression	RIGHT	0.454828	0.545172
79	3509489	control	control	RIGHT	0.83613	0.16387	-0.850979		79	3509489	control	depression	WRONG	0.804256	0.195744	0.517395		79	3509489	control	control	RIGHT	0.859612	0.140388	-0.809665		79	3509489	control	control	RIGHT	0.869676	0.130324		79	3509489	control	control	RIGHT	0.825224	0.174776		79	3509489	control	control	RIGHT	0.82327	0.17673
80	3625052	control	control	RIGHT	0.641042	0.358958	-0.564283		80	3625052	control	control	RIGHT	0.866404	0.133596	-4.50979		80	3625052	control	control	RIGHT	0.460954	0.539046	-0.544709		80	3625052	control	control	RIGHT	0.629702	0.370298		80	3625052	control	control	RIGHT	0.675493	0.324507		80	3625052	control	control	RIGHT	0.551985	0.448015
81	7787483	control	control	RIGHT	0.528673	0.471327	-0.433867		81	7787483	control	depression	WRONG	0.796368	0.203632	1.06114		81	7787483	control	control	RIGHT	0.515928	0.484072	-0.574342		81	7787483	control	control	RIGHT	0.623807	0.376193		81	7787483	control	control	RIGHT	0.578564	0.421436		81	7787483	control	control	RIGHT	0.616172	0.383828
82	9746734	control	control	RIGHT	0.905105	0.094895	-1.02323		82	9746734	control	control	RIGHT	0.961673	0.0383267	-19.7676		82	9746734	control	control	RIGHT	0.785482	0.214518	-0.740459		82	9746734	control	control	RIGHT	0.89975	0.10025		82	9746734	control	control	RIGHT	0.781961	0.218039		82	9746734	control	control	RIGHT	0.830464	0.169536
83	9241606	control	control	RIGHT	0.630625	0.369375	-0.551336		83	9241606	control	control	RIGHT	0.885215	0.114785	-6.41792		83	9241606	control	control	RIGHT	0.319412	0.680588	-0.463943		83	9241606	control	control	RIGHT	0.534851	0.465149		83	9241606	control	depression	WRONG	0.474788	0.525212		83	9241606	control	control	RIGHT	0.517562	0.482438
0	3266828	depression	control	WRONG	0.947428	0.0525721	-1.13411		0	3266828	depression	depression	RIGHT	0.818835	0.181165	0.0631312		0	3266828	depression	control	WRONG	0.894617	0.105383	-0.845362		0	3266828	depression	control	WRONG	0.70814	0.29186		0	3266828	depression	control	WRONG	0.57556	0.42444		0	3266828	depression	control	WRONG	0.691226	0.308774
1	5168705	control	control	RIGHT	0.974417	0.0255829	-1.30183		1	5168705	control	control	RIGHT	0.950423	0.0495774	-30.2124		1	5168705	control	control	RIGHT	0.979543	0.0204574	-1.05967		1	5168705	control	control	RIGHT	0.946917	0.0530825		1	5168705	control	control	RIGHT	0.884326	0.115674		1	5168705	control	control	RIGHT	0.921735	0.0782648
2	6760698	control	control	RIGHT	0.864377	0.135623	-0.885681		2	6760698	control	control	RIGHT	0.876971	0.123029	-9.22807		2	6760698	control	control	RIGHT	0.840461	0.159539	-0.786886		2	6760698	control	control	RIGHT	0.781951	0.218049		2	6760698	control	control	RIGHT	0.683761	0.316239		2	6760698	control	control	RIGHT	0.743722	0.256278
3	8834044	control	control	RIGHT	0.720367	0.279633	-0.677479		3	8834044	control	control	RIGHT	0.951928	0.048072	-30.8545		3	8834044	control	control	RIGHT	0.650304	0.349697	-0.660579		3	8834044	control	control	RIGHT	0.607563	0.392437		3	8834044	control	control	RIGHT	0.517317	0.482683		3	8834044	control	control	RIGHT	0.560461	0.439539
4	9927251	control	control	RIGHT	0.930843	0.0691565	-1.05751		4	9927251	control	control	RIGHT	0.885902	0.114098	-10.9718		4	9927251	control	control	RIGHT	0.970932	0.0290685	-1.01637		4	9927251	control	control	RIGHT	0.958515	0.0414852		4	9927251	control	control	RIGHT	0.935369	0.0646309		4	9927251	control	control	RIGHT	0.96621	0.0337903
5	4375863	control	control	RIGHT	0.738259	0.261741	-0.698316		5	4375863	control	depression	WRONG	0.772436	0.227564	5.9032		5	4375863	control	control	RIGHT	0.816023	0.183977	-0.765803		5	4375863	control	control	RIGHT	0.878331	0.121669		5	4375863	control	control	RIGHT	0.830091	0.169909		5	4375863	control	control	RIGHT	0.863567	0.136433
6	3472050	depression	control	WRONG	0.488395	0.511605	-0.449311		6	3472050	depression	depression	RIGHT	0.612602	0.387398	21.403		6	3472050	depression	control	WRONG	0.475999	0.524001	-0.571463		6	3472050	depression	depression	RIGHT	0.403893	0.596107		6	3472050	depression	control	WRONG	0.675078	0.324922		6	3472050	depression	depression	RIGHT	0.5006	0.4994
7	6212063	control	control	RIGHT	0.869045	0.130955	-0.89497		7	6212063	control	control	RIGHT	0.860037	0.139963	-6.20048		7	6212063	control	control	RIGHT	0.857001	0.142999	-0.802688		7	6212063	control	control	RIGHT	0.728523	0.271477		7	6212063	control	control	RIGHT	0.717033	0.282967		7	6212063	control	control	RIGHT	0.797657	0.202343
8	5732064	control	control	RIGHT	0.865288	0.134712	-0.887473		8	5732064	control	control	RIGHT	0.894497	0.105503	-12.766		8	5732064	control	control	RIGHT	0.878585	0.121415	-0.82579		8	5732064	control	control	RIGHT	0.744107	0.255893		8	5732064	control	control	RIGHT	0.60527	0.39473		8	5732064	control	control	RIGHT	0.738687	0.261313
9	2068195	control	control	RIGHT	0.909951	0.0900489	-0.991617		9	2068195	control	control	RIGHT	0.837491	0.162509	-2.61266		9	2068195	control	control	RIGHT	0.911974	0.088026	-0.869773		9	2068195	control	control	RIGHT	0.856089	0.143911		9	2068195	control	control	RIGHT	0.789121	0.210879		9	2068195	control	control	RIGHT	0.804845	0.195155
10	7080249	control	control	RIGHT	0.840742	0.159258	-0.842386		10	7080249	control	control	RIGHT	0.843943	0.156057	-3.59541		10	7080249	control	control	RIGHT	0.895865	0.104135	-0.846993		10	7080249	control	control	RIGHT	0.921375	0.0786246		10	7080249	control	control	RIGHT	0.86274	0.13726		10	7080249	control	control	RIGHT	0.848375	0.151625
11	4275526	control	control	RIGHT	0.88916	0.11084	-0.938558		11	4275526	control	control	RIGHT	0.865008	0.134992	-7.05559		11	4275526	control	control	RIGHT	0.879718	0.120282	-0.827097		11	4275526	control	control	RIGHT	0.82927	0.17073		11	4275526	control	control	RIGHT	0.775106	0.224894		11	4275526	control	control	RIGHT	0.787448	0.212552
12	9886648	depression	control	WRONG	0.939439	0.0605608	-1.10069		12	9886648	depression	control	WRONG	0.842598	0.157402	-3.38787		12	9886648	depression	control	WRONG	0.950453	0.0495474	-0.950124		12	9886648	depression	control	WRONG	0.980804	0.0191963		12	9886648	depression	control	WRONG	0.948871	0.0511295		12	9886648	depression	control	WRONG	0.967108	0.0328925
13	8300993	control	control	RIGHT	0.908622	0.0913778	-0.987914		13	8300993	control	depression	WRONG	0.812708	0.187292	0.894602		13	8300993	control	control	RIGHT	0.85916	0.14084	-0.804861		13	8300993	control	control	RIGHT	0.773388	0.226612		13	8300993	control	control	RIGHT	0.634906	0.365094		13	8300993	control	control	RIGHT	0.728358	0.271642
14	4590513	control	control	RIGHT	0.904969	0.0950315	-0.977977		14	4590513	control	control	RIGHT	0.851908	0.148092	-4.85549		14	4590513	control	control	RIGHT	0.89356	0.10644	-0.843994		14	4590513	control	control	RIGHT	0.935039	0.0649609		14	4590513	control	control	RIGHT	0.958133	0.0418673		14	4590513	control	control	RIGHT	0.951486	0.0485145
15	4350284	control	control	RIGHT	0.854723	0.145277	-0.867295		15	4350284	control	depression	WRONG	0.758673	0.241327	7.46746		15	4350284	control	control	RIGHT	0.87588	0.12412	-0.822712		15	4350284	control	control	RIGHT	0.966803	0.0331974		15	4350284	control	control	RIGHT	0.89374	0.10626		15	4350284	control	control	RIGHT	0.957635	0.0423647
16	9048022	control	control	RIGHT	0.84023	0.15977	-0.841508		16	9048022	control	depression	WRONG	0.786964	0.213036	4.17775		16	9048022	control	control	RIGHT	0.753896	0.246104	-0.72044		16	9048022	control	control	RIGHT	0.588176	0.411824		16	9048022	control	control	RIGHT	0.635237	0.364763		16	9048022	control	control	RIGHT	0.694914	0.305086
17	4342811	control	control	RIGHT	0.930009	0.0699907	-1.05455		17	4342811	control	control	RIGHT	0.840829	0.159171	-3.11702		17	4342811	control	control	RIGHT	0.941291	0.0587086	-0.928801		17	4342811	control	control	RIGHT	0.851827	0.148173		17	4342811	control	control	RIGHT	0.761261	0.238739		17	4342811	control	control	RIGHT	0.835378	0.164622
18	5976922	depression	depression	RIGHT	0.0568792	0.943121	0.185156		18	5976922	depression	depression	RIGHT	0.301846	0.698154	47.9286		18	5976922	depression	control	WRONG	0.0204805	0.979519	-0.109276		18	5976922	depression	depression	RIGHT	0.2159	0.7841		18	5976922	depression	depression	RIGHT	0.27063	0.72937		18	5976922	depression	depression	RIGHT	0.258218	0.741782
19	5208314	control	control	RIGHT	0.783754	0.216246	-0.755947		19	5208314	control	control	RIGHT	0.874129	0.125871	-8.69622		19	5208314	control	control	RIGHT	0.815231	0.184769	-0.765157		19	5208314	control	control	RIGHT	0.517233	0.482767		19	5208314	control	control	RIGHT	0.62199	0.37801		19	5208314	control	control	RIGHT	0.692381	0.307619
20	5658448	control	control	RIGHT	0.938528	0.0614722	-1.08647		20	5658448	control	control	RIGHT	0.991136	0.00886446	-65.5423		20	5658448	control	control	RIGHT	0.882927	0.117073	-0.830857		20	5658448	control	control	RIGHT	0.948585	0.0514146		20	5658448	control	control	RIGHT	0.752522	0.247478		20	5658448	control	control	RIGHT	0.814408	0.185592
21	4373695	control	control	RIGHT	0.911517	0.088483	-0.996044		21	4373695	control	control	RIGHT	0.918533	0.0814669	-18.5795		21	4373695	control	control	RIGHT	0.903597	0.0964035	-0.8575		21	4373695	control	control	RIGHT	0.799007	0.200993		21	4373695	control	control	RIGHT	0.736252	0.263748		21	4373695	control	control	RIGHT	0.778079	0.221921
22	7634076	control	control	RIGHT	0.980306	0.019694	-1.36225		22	7634076	control	control	RIGHT	0.883903	0.116097	-10.5714		22	7634076	control	control	RIGHT	0.977702	0.022298	-1.04906		22	7634076	control	control	RIGHT	0.96526	0.0347402		22	7634076	control	control	RIGHT	0.952787	0.0472133		22	7634076	control	control	RIGHT	0.96291	0.0370903
23	8819241	control	control	RIGHT	0.947561	0.0524391	-1.1347		23	8819241	control	depression	WRONG	0.725932	0.274068	10.9618		23	8819241	control	control	RIGHT	0.965539	0.0344605	-0.995321		23	8819241	control	control	RIGHT	0.833038	0.166962		23	8819241	control	control	RIGHT	0.774117	0.225883		23	8819241	control	control	RIGHT	0.844566	0.155434
24	5723715	depression	control	WRONG	0.43122	0.56878	-0.396527		24	5723715	depression	depression	RIGHT	0.807297	0.192703	1.61178		24	5723715	depression	control	WRONG	0.586549	0.413451	-0.626276		24	5723715	depression	depression	RIGHT	0.452837	0.547163		24	5723715	depression	depression	RIGHT	0.414561	0.585439		24	5723715	depression	control	WRONG	0.592547	0.407453
25	1945926	control	control	RIGHT	0.940348	0.0596524	-1.10427		25	1945926	control	control	RIGHT	0.835795	0.164205	-2.35964		25	1945926	control	control	RIGHT	0.955424	0.0445758	-0.963337		25	1945926	control	control	RIGHT	0.880135	0.119865		25	1945926	control	control	RIGHT	0.879923	0.120077		25	1945926	control	control	RIGHT	0.901233	0.0987673
26	5804470	control	control	RIGHT	0.950755	0.0492453	-1.14948		26	5804470	control	control	RIGHT	0.844664	0.155336	-3.70731		26	5804470	control	control	RIGHT	0.93695	0.0630495	-0.913983		26	5804470	control	control	RIGHT	0.982207	0.0177935		26	5804470	control	control	RIGHT	0.959076	0.0409237		26	5804470	control	control	RIGHT	0.950154	0.0498457
27	9035226	control	control	RIGHT	0.943281	0.0567187	-1.1162		27	9035226	control	control	RIGHT	0.839304	0.160696	-2.88564		27	9035226	control	control	RIGHT	0.906481	0.0935194	-0.861613		27	9035226	control	control	RIGHT	0.917296	0.0827037		27	9035226	control	control	RIGHT	0.960216	0.0397841		27	9035226	control	control	RIGHT	0.930105	0.0698953
28	6132355	control	control	RIGHT	0.874888	0.125112	-0.907001		28	6132355	control	control	RIGHT	0.821504	0.178496	-0.30597		28	6132355	control	control	RIGHT	0.815534	0.184466	-0.765404		28	6132355	control	control	RIGHT	0.75902	0.24098		28	6132355	control	control	RIGHT	0.648892	0.351108		28	6132355	control	control	RIGHT	0.678576	0.321424
29	5001774	control	control	RIGHT	0.927885	0.0721147	-1.04715		29	5001774	control	control	RIGHT	0.840944	0.159056	-3.13463		29	5001774	control	control	RIGHT	0.895345	0.104655	-0.846311		29	5001774	control	control	RIGHT	0.878366	0.121634		29	5001774	control	control	RIGHT	0.84505	0.15495		29	5001774	control	control	RIGHT	0.88295	0.11705
30	5197427	depression	control	WRONG	0.863654	0.136346	-0.884266		30	5197427	depression	control	WRONG	0.84354	0.15646	-3.53308		30	5197427	depression	control	WRONG	0.825969	0.174031	-0.774098		30	5197427	depression	control	WRONG	0.873688	0.126312		30	5197427	depression	control	WRONG	0.832762	0.167238		30	5197427	depression	control	WRONG	0.83243	0.16757
31	7761798	control	control	RIGHT	0.851341	0.148659	-0.861094		31	7761798	control	control	RIGHT	0.833686	0.166314	-2.04786		31	7761798	control	control	RIGHT	0.732131	0.267869	-0.706464		31	7761798	control	control	RIGHT	0.839526	0.160474		31	7761798	control	control	RIGHT	0.761315	0.238685		31	7761798	control	control	RIGHT	0.829061	0.170939
32	6350229	control	control	RIGHT	0.966574	0.0334259	-1.23988		32	6350229	control	control	RIGHT	0.841137	0.158863	-3.16406		32	6350229	control	control	RIGHT	0.961104	0.0388958	-0.980302		32	6350229	control	control	RIGHT	0.972837	0.0271625		32	6350229	control	control	RIGHT	0.96635	0.0336497		32	6350229	control	control	RIGHT	0.956882	0.0431177
33	5988171	control	control	RIGHT	0.906523	0.0934772	-0.982161		33	5988171	control	control	RIGHT	0.8482	0.1518	-4.26205		33	5988171	control	control	RIGHT	0.912054	0.0879463	-0.869895		33	5988171	control	control	RIGHT	0.927195	0.0728053		33	5988171	control	control	RIGHT	0.930784	0.0692163		33	5988171	control	control	RIGHT	0.926767	0.0732335
34	6698830	control	control	RIGHT	0.939368	0.0606324	-1.08984		34	6698830	control	control	RIGHT	0.923597	0.0764027	-20.0005		34	6698830	control	control	RIGHT	0.94282	0.0571795	-0.932129		34	6698830	control	control	RIGHT	0.904512	0.0954877		34	6698830	control	control	RIGHT	0.820217	0.179783		34	6698830	control	control	RIGHT	0.899869	0.100131
35	8424627	control	control	RIGHT	0.880537	0.119463	-0.919099		35	8424627	control	control	RIGHT	0.886844	0.113156	-11.1625		35	8424627	control	control	RIGHT	0.897231	0.102769	-0.848797		35	8424627	control	control	RIGHT	0.890982	0.109018		35	8424627	control	control	RIGHT	0.812902	0.187098		35	8424627	control	control	RIGHT	0.841456	0.158544
36	2418258	depression	control	WRONG	0.81389	0.18611	-0.799113		36	2418258	depression	depression	RIGHT	0.78885	0.21115	3.94752		36	2418258	depression	control	WRONG	0.831767	0.168233	-0.779109		36	2418258	depression	control	WRONG	0.819793	0.180207		36	2418258	depression	control	WRONG	0.761085	0.238915		36	2418258	depression	control	WRONG	0.86853	0.13147
37	3276344	control	control	RIGHT	0.696285	0.303715	-0.650675		37	3276344	control	depression	WRONG	0.812315	0.187685	0.947221		37	3276344	control	control	RIGHT	0.73145	0.26855	-0.706039		37	3276344	control	control	RIGHT	0.585048	0.414952		37	3276344	control	control	RIGHT	0.561069	0.438931		37	3276344	control	control	RIGHT	0.592742	0.407258
38	6694783	control	control	RIGHT	0.903393	0.0966068	-0.973798		38	6694783	control	control	RIGHT	0.843661	0.156339	-3.55171		38	6694783	control	control	RIGHT	0.888187	0.111813	-0.837219		38	6694783	control	control	RIGHT	0.980408	0.019592		38	6694783	control	control	RIGHT	0.926408	0.0735923		38	6694783	control	control	RIGHT	0.943488	0.0565122
39	2156253	control	control	RIGHT	0.667684	0.332316	-0.623891		39	2156253	control	control	RIGHT	0.853501	0.146499	-5.11406		39	2156253	control	control	RIGHT	0.825571	0.174429	-0.773759		39	2156253	control	control	RIGHT	0.66945	0.33055		39	2156253	control	control	RIGHT	0.593211	0.406789		39	2156253	control	control	RIGHT	0.696114	0.303886
40	2929565	control	control	RIGHT	0.910593	0.0894073	-0.993423		40	2929565	control	control	RIGHT	0.83084	0.16916	-1.63199		40	2929565	control	control	RIGHT	0.898947	0.101053	-0.851095		40	2929565	control	control	RIGHT	0.821528	0.178472		40	2929565	control	control	RIGHT	0.69801	0.30199		40	2929565	control	control	RIGHT	0.765883	0.234117
41	4946803	control	control	RIGHT	0.867137	0.132863	-0.891139		41	4946803	control	depression	WRONG	0.813795	0.186205	0.748712		41	4946803	control	control	RIGHT	0.868735	0.131265	-0.814848		41	4946803	control	control	RIGHT	0.796635	0.203365		41	4946803	control	control	RIGHT	0.750678	0.249322		41	4946803	control	control	RIGHT	0.849542	0.150458
42	6248197	depression	control	WRONG	0.653787	0.346213	-0.608757		42	6248197	depression	control	WRONG	0.875855	0.124145	-9.01801		42	6248197	depression	control	WRONG	0.640962	0.359038	-0.655315		42	6248197	depression	control	WRONG	0.697889	0.302111		42	6248197	depression	control	WRONG	0.750023	0.249977		42	6248197	depression	control	WRONG	0.805813	0.194187
43	9342591	control	control	RIGHT	0.952885	0.0471154	-1.15985		43	9342591	control	control	RIGHT	0.929818	0.0701816	-21.8695		43	9342591	control	control	RIGHT	0.940731	0.0592688	-0.927602		43	9342591	control	control	RIGHT	0.788546	0.211454		43	9342591	control	control	RIGHT	0.735604	0.264396		43	9342591	control	control	RIGHT	0.782343	0.217657
44	7894037	control	control	RIGHT	0.984059	0.015941	-1.41099		44	7894037	control	control	RIGHT	0.887466	0.112534	-11.2893		44	7894037	control	control	RIGHT	0.970524	0.0294764	-1.01465		44	7894037	control	control	RIGHT	0.970247	0.0297526		44	7894037	control	control	RIGHT	0.935877	0.0641225		44	7894037	control	control	RIGHT	0.945036	0.0549644
45	7225337	control	control	RIGHT	0.930613	0.0693868	-1.05669		45	7225337	control	control	RIGHT	0.857315	0.142685	-5.74292		45	7225337	control	control	RIGHT	0.932079	0.0679214	-0.904222		45	7225337	control	control	RIGHT	0.910033	0.0899673		45	7225337	control	control	RIGHT	0.830437	0.169563		45	7225337	control	control	RIGHT	0.846989	0.153011
46	8414323	control	control	RIGHT	0.907286	0.0927137	-0.98424		46	8414323	control	control	RIGHT	0.85167	0.14833	-4.81704		46	8414323	control	control	RIGHT	0.882065	0.117935	-0.829838		46	8414323	control	control	RIGHT	0.922163	0.0778365		46	8414323	control	control	RIGHT	0.873084	0.126916		46	8414323	control	control	RIGHT	0.926076	0.0739237
47	8245389	control	control	RIGHT	0.945775	0.0542252	-1.12681		47	8245389	control	depression	WRONG	0.79789	0.20211	2.82284		47	8245389	control	control	RIGHT	0.92918	0.0708201	-0.898719		47	8245389	control	control	RIGHT	0.956749	0.0432505		47	8245389	control	control	RIGHT	0.932118	0.0678818		47	8245389	control	control	RIGHT	0.968574	0.0314259
48	3837103	depression	control	WRONG	0.624758	0.375242	-0.578437		48	3837103	depression	depression	RIGHT	0.809063	0.190937	1.37932		48	3837103	depression	control	WRONG	0.631946	0.368054	-0.650322		48	3837103	depression	control	WRONG	0.610063	0.389937		48	3837103	depression	control	WRONG	0.58842	0.41158		48	3837103	depression	control	WRONG	0.701362	0.298638
49	3051341	control	control	RIGHT	0.93756	0.0624396	-1.08264		49	3051341	control	depression	WRONG	0.804065	0.195935	2.03269		49	3051341	control	control	RIGHT	0.939123	0.0608774	-0.924217		49	3051341	control	control	RIGHT	0.824168	0.175832		49	3051341	control	control	RIGHT	0.740963	0.259037		49	3051341	control	control	RIGHT	0.841466	0.158534
50	3092943	control	control	RIGHT	0.914253	0.0857473	-1.00395		50	3092943	control	control	RIGHT	0.947269	0.0527313	-28.9257		50	3092943	control	control	RIGHT	0.926816	0.0731842	-0.894382		50	3092943	control	control	RIGHT	0.825219	0.174781		50	3092943	control	control	RIGHT	0.779309	0.220691		50	3092943	control	control	RIGHT	0.80751	0.19249
51	1324547	control	control	RIGHT	0.735341	0.264659	-0.694857		51	1324547	control	control	RIGHT	0.833328	0.166672	-1.99526		51	1324547	control	control	RIGHT	0.758097	0.241903	-0.723231		51	1324547	control	control	RIGHT	0.89572	0.10428		51	1324547	control	control	RIGHT	0.881497	0.118503		51	1324547	control	control	RIGHT	0.885169	0.114831
52	4019119	control	control	RIGHT	0.928316	0.0716841	-1.04863		52	4019119	control	control	RIGHT	0.900625	0.0993754	-14.1254		52	4019119	control	control	RIGHT	0.949988	0.0500119	-0.948955		52	4019119	control	control	RIGHT	0.9114	0.0885996		52	4019119	control	control	RIGHT	0.812176	0.187824		52	4019119	control	control	RIGHT	0.919253	0.0807473
53	3862577	control	control	RIGHT	0.896308	0.103692	-0.955721		53	3862577	control	control	RIGHT	0.967172	0.0328282	-38.7459		53	3862577	control	control	RIGHT	0.850204	0.149796	-0.796021		53	3862577	control	control	RIGHT	0.747831	0.252169		53	3862577	control	control	RIGHT	0.649115	0.350885		53	3862577	control	control	RIGHT	0.72652	0.27348
54	6944807	depression	control	WRONG	0.763453	0.236547	-0.72929		54	6944807	depression	depression	RIGHT	0.80161	0.19839	2.34909		54	6944807	depression	control	WRONG	0.796615	0.203385	-0.750561		54	6944807	depression	control	WRONG	0.757519	0.242481		54	6944807	depression	control	WRONG	0.687689	0.312311		54	6944807	depression	control	WRONG	0.779469	0.220531
55	1654962	control	control	RIGHT	0.895087	0.104913	-0.952717		55	1654962	control	control	RIGHT	0.826253	0.173747	-0.973517		55	1654962	control	control	RIGHT	0.952211	0.0477888	-0.954646		55	1654962	control	control	RIGHT	0.937631	0.0623693		55	1654962	control	control	RIGHT	0.938766	0.0612342		55	1654962	control	control	RIGHT	0.942489	0.0575111
56	1416706	control	control	RIGHT	0.895462	0.104538	-0.953637		56	1416706	control	control	RIGHT	0.854775	0.145225	-5.32268		56	1416706	control	control	RIGHT	0.869503	0.130497	-0.815675		56	1416706	control	control	RIGHT	0.8124	0.1876		56	1416706	control	control	RIGHT	0.701333	0.298667		56	1416706	control	control	RIGHT	0.703713	0.296287
57	1181238	control	control	RIGHT	0.976414	0.0235863	-1.32061		57	1181238	control	control	RIGHT	0.905147	0.0948532	-15.1774		57	1181238	control	control	RIGHT	0.993717	0.00628263	-1.20457		57	1181238	control	control	RIGHT	0.986435	0.0135648		57	1181238	control	control	RIGHT	0.956981	0.043019		57	1181238	control	control	RIGHT	0.965919	0.0340811
58	6124215	control	control	RIGHT	0.985213	0.0147873	-1.42829		58	6124215	control	control	RIGHT	0.888227	0.111773	-11.445		58	6124215	control	control	RIGHT	0.966163	0.0338369	-0.997583		58	6124215	control	control	RIGHT	0.982727	0.0172731		58	6124215	control	control	RIGHT	0.958232	0.0417684		58	6124215	control	control	RIGHT	0.937377	0.0626229
59	3839771	control	control	RIGHT	0.970822	0.0291779	-1.2714		59	3839771	control	depression	WRONG	0.815746	0.184254	0.484977		59	3839771	control	control	RIGHT	0.941176	0.0588243	-0.928552		59	3839771	control	control	RIGHT	0.908904	0.091096		59	3839771	control	control	RIGHT	0.918647	0.0813531		59	3839771	control	control	RIGHT	0.879604	0.120396
60	1060415	depression	control	WRONG	0.931795	0.0682049	-1.06093		60	1060415	depression	control	WRONG	0.824002	0.175998	-0.655361		60	1060415	depression	control	WRONG	0.932777	0.0672228	-0.905581		60	1060415	depression	control	WRONG	0.677876	0.322124		60	1060415	depression	control	WRONG	0.678752	0.321248		60	1060415	depression	control	WRONG	0.744293	0.255707
61	9589947	control	control	RIGHT	0.713218	0.286782	-0.669384		61	9589947	control	depression	WRONG	0.819256	0.180744	0.00515591		61	9589947	control	control	RIGHT	0.867613	0.132387	-0.813646		61	9589947	control	control	RIGHT	0.766717	0.233283		61	9589947	control	control	RIGHT	0.62418	0.37582		61	9589947	control	control	RIGHT	0.633092	0.366908
62	3161774	control	control	RIGHT	0.92045	0.0795497	-1.02275		62	3161774	control	control	RIGHT	0.832036	0.167964	-1.80601		62	3161774	control	control	RIGHT	0.89923	0.10077	-0.851478		62	3161774	control	control	RIGHT	0.868708	0.131292		62	3161774	control	control	RIGHT	0.741229	0.258771		62	3161774	control	control	RIGHT	0.901715	0.0982851
63	7710741	control	control	RIGHT	0.754596	0.245404	-0.718159		63	7710741	control	control	RIGHT	0.831183	0.168817	-1.68179		63	7710741	control	control	RIGHT	0.865367	0.134633	-0.811267		63	7710741	control	control	RIGHT	0.755583	0.244417		63	7710741	control	control	RIGHT	0.871409	0.128591		63	7710741	control	control	RIGHT	0.951747	0.0482528
64	2344186	control	control	RIGHT	0.978791	0.0212093	-1.34514		64	2344186	control	control	RIGHT	0.83211	0.16789	-1.81692		64	2344186	control	control	RIGHT	0.949265	0.0507354	-0.947156		64	2344186	control	control	RIGHT	0.995646	0.0043538		64	2344186	control	control	RIGHT	0.987502	0.0124981		64	2344186	control	control	RIGHT	0.969527	0.0304732
65	2148916	control	control	RIGHT	0.791152	0.208848	-0.766106		65	2148916	control	depression	WRONG	0.813173	0.186827	0.832241		65	2148916	control	control	RIGHT	0.834244	0.165756	-0.781291		65	2148916	control	control	RIGHT	0.537953	0.462047		65	2148916	control	depression	WRONG	0.423177	0.576823		65	2148916	control	depression	WRONG	0.500873	0.499127
66	3747431	depression	control	WRONG	0.83142	0.16858	-0.826749		66	3747431	depression	control	WRONG	0.97607	0.0239296	-45.2415		66	3747431	depression	control	WRONG	0.699586	0.300414	-0.686838		66	3747431	depression	control	WRONG	0.680853	0.319147		66	3747431	depression	control	WRONG	0.599012	0.400988		66	3747431	depression	control	WRONG	0.688342	0.311658
67	4599411	control	control	RIGHT	0.917919	0.0820813	-1.01491		67	4599411	control	control	RIGHT	0.828178	0.171822	-1.24816		67	4599411	control	control	RIGHT	0.908309	0.0916911	-0.86428		67	4599411	control	control	RIGHT	0.818499	0.181501		67	4599411	control	control	RIGHT	0.743513	0.256487		67	4599411	control	control	RIGHT	0.770279	0.229721
68	6465578	control	control	RIGHT	0.833802	0.166198	-0.830677		68	6465578	control	control	RIGHT	0.93686	0.0631399	-24.1797		68	6465578	control	control	RIGHT	0.801773	0.198227	-0.7545		68	6465578	control	control	RIGHT	0.699566	0.300434		68	6465578	control	control	RIGHT	0.661165	0.338835		68	6465578	control	control	RIGHT	0.765621	0.234379
69	7109981	control	control	RIGHT	0.980779	0.0192209	-1.36786		69	7109981	control	control	RIGHT	0.880715	0.119285	-9.94538		69	7109981	control	control	RIGHT	0.972615	0.0273852	-1.02373		69	7109981	control	control	RIGHT	0.923792	0.0762083		69	7109981	control	control	RIGHT	0.881769	0.118231		69	7109981	control	control	RIGHT	0.928184	0.0718162
70	5948071	control	control	RIGHT	0.57869	0.42131	-0.533168		70	5948071	control	control	RIGHT	0.918708	0.0812918	-18.6272		70	5948071	control	control	RIGHT	0.384164	0.615836	-0.52619		70	5948071	control	control	RIGHT	0.491134	0.508866		70	5948071	control	depression	WRONG	0.477639	0.522361		70	5948071	control	control	RIGHT	0.651354	0.348646
71	6755518	control	control	RIGHT	0.913102	0.0868977	-1.0006		71	6755518	control	control	RIGHT	0.844375	0.155625	-3.66244		71	6755518	control	control	RIGHT	0.862519	0.137481	-0.808298		71	6755518	control	control	RIGHT	0.861594	0.138406		71	6755518	control	control	RIGHT	0.784082	0.215918		71	6755518	control	control	RIGHT	0.834005	0.165995
72	1182104	depression	control	WRONG	0.630421	0.369579	-0.584225		72	1182104	depression	depression	RIGHT	0.480848	0.519152	32.3905		72	1182104	depression	control	WRONG	0.286171	0.713829	-0.471214		72	1182104	depression	control	WRONG	0.692759	0.307241		72	1182104	depression	control	WRONG	0.600921	0.399079		72	1182104	depression	control	WRONG	0.667394	0.332606
73	5228311	control	control	RIGHT	0.863642	0.136358	-0.884243		73	5228311	control	control	RIGHT	0.856933	0.143067	-5.67943		73	5228311	control	control	RIGHT	0.927732	0.0722679	-0.896047		73	5228311	control	control	RIGHT	0.932241	0.067759		73	5228311	control	control	RIGHT	0.917502	0.0824984		73	5228311	control	control	RIGHT	0.932558	0.0674421
74	9433339	control	control	RIGHT	0.988111	0.0118892	-1.47852		74	9433339	control	control	RIGHT	0.941476	0.0585236	-26.743		74	9433339	control	control	RIGHT	0.98456	0.0154397	-1.09426		74	9433339	control	control	RIGHT	0.933478	0.0665222		74	9433339	control	control	RIGHT	0.906284	0.0937156		74	9433339	control	control	RIGHT	0.938353	0.0616469
75	8998758	control	control	RIGHT	0.908321	0.0916785	-0.987083		75	8998758	control	control	RIGHT	0.821958	0.178042	-0.369208		75	8998758	control	control	RIGHT	0.948834	0.0511655	-0.946098		75	8998758	control	control	RIGHT	0.886911	0.113089		75	8998758	control	control	RIGHT	0.856276	0.143724		75	8998758	control	control	RIGHT	0.851381	0.148619
76	3941307	control	control	RIGHT	0.82634	0.17366	-0.818516		76	3941307	control	control	RIGHT	0.891518	0.108482	-12.13		76	3941307	control	control	RIGHT	0.802964	0.197036	-0.75542		76	3941307	control	control	RIGHT	0.811002	0.188998		76	3941307	control	control	RIGHT	0.732346	0.267654		76	3941307	control	control	RIGHT	0.790195	0.209805
77	8370627	control	control	RIGHT	0.854354	0.145646	-0.866612		77	8370627	control	depression	WRONG	0.688589	0.311411	14.6439		77	8370627	control	control	RIGHT	0.791903	0.208097	-0.747027		77	8370627	control	control	RIGHT	0.730746	0.269254		77	8370627	control	control	RIGHT	0.780011	0.219989		77	8370627	control	control	RIGHT	0.661168	0.338832
78	4307200	depression	control	WRONG	0.639328	0.360672	-0.593449		78	4307200	depression	depression	RIGHT	0.691547	0.308453	14.3619		78	4307200	depression	control	WRONG	0.442457	0.557543	-0.554949		78	4307200	depression	control	WRONG	0.568393	0.431607		78	4307200	depression	control	WRONG	0.708852	0.291148		78	4307200	depression	control	WRONG	0.671452	0.328548
79	9706687	control	control	RIGHT	0.886842	0.113158	-0.933201		79	9706687	control	control	RIGHT	0.867852	0.132148	-7.55669		79	9706687	control	control	RIGHT	0.927651	0.072349	-0.895899		79	9706687	control	control	RIGHT	0.952361	0.047639		79	9706687	control	control	RIGHT	0.885665	0.114335		79	9706687	control	control	RIGHT	0.9177	0.0823
80	5847802	control	control	RIGHT	0.782348	0.217652	-0.754043		80	5847802	control	control	RIGHT	0.859026	0.140974	-6.02963		80	5847802	control	control	RIGHT	0.836899	0.163101	-0.783659		80	5847802	control	control	RIGHT	0.842425	0.157575		80	5847802	control	control	RIGHT	0.858189	0.141811		80	5847802	control	control	RIGHT	0.871747	0.128253
81	7774760	control	control	RIGHT	0.953051	0.0469491	-1.16067		81	7774760	control	control	RIGHT	0.957848	0.0421522	-33.583		81	7774760	control	control	RIGHT	0.919905	0.0800954	-0.882405		81	7774760	control	control	RIGHT	0.97937	0.02063		81	7774760	control	control	RIGHT	0.973934	0.0260655		81	7774760	control	control	RIGHT	0.948344	0.0516555
82	9722009	control	control	RIGHT	0.900738	0.0992618	-0.96689		82	9722009	control	control	RIGHT	0.876789	0.123211	-9.19371		82	9722009	control	control	RIGHT	0.956577	0.0434226	-0.966605		82	9722009	control	control	RIGHT	0.9604	0.0396		82	9722009	control	control	RIGHT	0.925797	0.0742032		82	9722009	control	control	RIGHT	0.936726	0.0632738
83	3435639	control	control	RIGHT	0.970752	0.0292478	-1.27085		83	3435639	control	depression	WRONG	0.811839	0.188161	1.01081		83	3435639	control	control	RIGHT	0.983624	0.0163764	-1.08702		83	3435639	control	control	RIGHT	0.947568	0.0524319		83	3435639	control	control	RIGHT	0.937683	0.0623172		83	3435639	control	control	RIGHT	0.956712	0.0432882
0	2645344	depression	control	WRONG	0.542219	0.457781	-0.419548		0	2645344	depression	depression	RIGHT	0.528616	0.471384	62.7784		0	2645344	depression	control	WRONG	0.214256	0.785744	-0.316998		0	2645344	depression	control	WRONG	0.538969	0.461031		0	2645344	depression	control	WRONG	0.495251	0.504749		0	2645344	depression	control	WRONG	0.53803	0.46197
1	8703732	control	control	RIGHT	0.9705	0.0295	-1.34262		1	8703732	control	control	RIGHT	0.984471	0.0155288	-115.26		1	8703732	control	control	RIGHT	0.920207	0.0797928	-0.908236		1	8703732	control	control	RIGHT	0.707252	0.292748		1	8703732	control	control	RIGHT	0.693698	0.306302		1	8703732	control	control	RIGHT	0.708631	0.291369
2	9691476	control	control	RIGHT	0.890691	0.109309	-0.950937		2	9691476	control	control	RIGHT	0.904355	0.095645	-30.9596		2	9691476	control	control	RIGHT	0.88401	0.11599	-0.842836		2	9691476	control	control	RIGHT	0.778634	0.221366		2	9691476	control	control	RIGHT	0.75721	0.24279		2	9691476	control	control	RIGHT	0.774019	0.225981
3	9636368	control	control	RIGHT	0.941327	0.0586727	-1.15		3	9636368	control	control	RIGHT	0.897447	0.102553	-27.5565		3	9636368	control	control	RIGHT	0.952947	0.0470535	-1.00315		3	9636368	control	control	RIGHT	0.952421	0.0475792		3	9636368	control	control	RIGHT	0.923597	0.0764032		3	9636368	control	control	RIGHT	0.928107	0.071893
4	6523105	control	control	RIGHT	0.93571	0.0642898	-1.11078		4	6523105	control	depression	WRONG	0.821801	0.178199	0.608389		4	6523105	control	control	RIGHT	0.948935	0.0510652	-0.989961		4	6523105	control	control	RIGHT	0.899323	0.100677		4	6523105	control	control	RIGHT	0.899833	0.100167		4	6523105	control	control	RIGHT	0.903204	0.0967964
5	3159264	control	control	RIGHT	0.959917	0.0400827	-1.25722		5	3159264	control	depression	WRONG	0.773345	0.226655	13.8561		5	3159264	control	control	RIGHT	0.945945	0.0540548	-0.98076		5	3159264	control	control	RIGHT	0.918179	0.081821		5	3159264	control	control	RIGHT	0.87819	0.12181		5	3159264	control	control	RIGHT	0.867508	0.132492
6	6710154	depression	control	WRONG	0.610002	0.389998	-0.497113		6	6710154	depression	depression	RIGHT	0.719545	0.280455	26.3908		6	6710154	depression	control	WRONG	0.557208	0.442792	-0.558495		6	6710154	depression	control	WRONG	0.511008	0.488992		6	6710154	depression	control	WRONG	0.509139	0.490861		6	6710154	depression	control	WRONG	0.537694	0.462306
7	5990988	control	control	RIGHT	0.507514	0.492486	-0.381161		7	5990988	control	depression	WRONG	0.812158	0.187842	3.4446		7	5990988	control	control	RIGHT	0.218121	0.781879	-0.320597		7	5990988	control	control	RIGHT	0.590239	0.409761		7	5990988	control	depression	WRONG	0.354329	0.645671		7	5990988	control	control	RIGHT	0.632262	0.367738
8	1523253	control	control	RIGHT	0.959246	0.0407536	-1.25258		8	1523253	control	control	RIGHT	0.832691	0.167309	-2.74294		8	1523253	control	control	RIGHT	0.942735	0.0572647	-0.971406		8	1523253	control	control	RIGHT	0.918286	0.081714		8	1523253	control	control	RIGHT	0.91426	0.0857396		8	1523253	control	control	RIGHT	0.905449	0.0945512
9	9869037	control	control	RIGHT	0.939969	0.0600314	-1.13092		9	9869037	control	depression	WRONG	0.769353	0.230647	14.8513		9	9869037	control	control	RIGHT	0.936379	0.0636209	-0.946749		9	9869037	control	control	RIGHT	0.864007	0.135993		9	9869037	control	control	RIGHT	0.825314	0.174686		9	9869037	control	control	RIGHT	0.852483	0.147517
10	9871469	control	control	RIGHT	0.938434	0.0615655	-1.13633		10	9871469	control	control	RIGHT	0.850691	0.149309	-8.68805		10	9871469	control	control	RIGHT	0.956799	0.0432011	-1.01689		10	9871469	control	control	RIGHT	0.954031	0.0459695		10	9871469	control	control	RIGHT	0.920676	0.0793245		10	9871469	control	control	RIGHT	0.923677	0.076323
11	6117175	control	control	RIGHT	0.779431	0.220569	-0.720723		11	6117175	control	depression	WRONG	0.814676	0.185324	2.7149		11	6117175	control	control	RIGHT	0.691954	0.308046	-0.649936		11	6117175	control	control	RIGHT	0.898004	0.101996		11	6117175	control	control	RIGHT	0.849956	0.150044		11	6117175	control	control	RIGHT	0.857644	0.142356
12	5229158	depression	control	WRONG	0.781017	0.218983	-0.723271		12	5229158	depression	control	WRONG	0.855292	0.144708	-10.3013		12	5229158	depression	control	WRONG	0.790325	0.209675	-0.731665		12	5229158	depression	control	WRONG	0.552281	0.447719		12	5229158	depression	control	WRONG	0.594703	0.405297		12	5229158	depression	control	WRONG	0.541267	0.458733
13	1407988	control	control	RIGHT	0.639237	0.360763	-0.532773		13	1407988	control	depression	WRONG	0.814331	0.185669	2.8154		13	1407988	control	control	RIGHT	0.575482	0.424518	-0.570334		13	1407988	control	control	RIGHT	0.763495	0.236505		13	1407988	control	control	RIGHT	0.718498	0.281502		13	1407988	control	control	RIGHT	0.712433	0.287567
14	7949542	control	control	RIGHT	0.887411	0.112589	-0.941773		14	7949542	control	control	RIGHT	0.932455	0.0675454	-47.5989		14	7949542	control	control	RIGHT	0.834794	0.165206	-0.777946		14	7949542	control	control	RIGHT	0.82305	0.17695		14	7949542	control	control	RIGHT	0.709283	0.290717		14	7949542	control	control	RIGHT	0.775312	0.224688
15	6925425	control	control	RIGHT	0.858737	0.141263	-0.870205		15	6925425	control	control	RIGHT	0.835927	0.164073	-3.77213		15	6925425	control	control	RIGHT	0.799535	0.200465	-0.740588		15	6925425	control	control	RIGHT	0.708042	0.291958		15	6925425	control	control	RIGHT	0.713489	0.286511		15	6925425	control	control	RIGHT	0.691229	0.308771
16	7298670	control	control	RIGHT	0.918563	0.0814369	-1.04054		16	7298670	control	control	RIGHT	0.894081	0.105919	-25.9711		16	7298670	control	control	RIGHT	0.924225	0.0757747	-0.917082		16	7298670	control	control	RIGHT	0.85548	0.14452		16	7298670	control	control	RIGHT	0.769999	0.230001		16	7298670	control	control	RIGHT	0.789835	0.210165
17	6548086	control	control	RIGHT	0.733476	0.266524	-0.651828		17	6548086	control	control	RIGHT	0.893984	0.106016	-25.9264		17	6548086	control	control	RIGHT	0.726974	0.273026	-0.676788		17	6548086	control	control	RIGHT	0.872821	0.127179		17	6548086	control	control	RIGHT	0.821635	0.178365		17	6548086	control	control	RIGHT	0.826296	0.173704
18	6461695	depression	control	WRONG	0.751149	0.248851	-0.677294		18	6461695	depression	control	WRONG	0.824579	0.175421	-0.230909		18	6461695	depression	control	WRONG	0.839254	0.160746	-0.783108		18	6461695	depression	control	WRONG	0.710093	0.289907		18	6461695	depression	control	WRONG	0.651429	0.348571		18	6461695	depression	control	WRONG	0.784366	0.215634
19	1575127	control	control	RIGHT	0.925916	0.074084	-1.06881		19	1575127	control	control	RIGHT	0.824304	0.175696	-0.147131		19	1575127	control	control	RIGHT	0.88829	0.11171	-0.849535		19	1575127	control	control	RIGHT	0.910168	0.089832		19	1575127	control	control	RIGHT	0.78376	0.21624		19	1575127	control	control	RIGHT	0.942915	0.0570851
20	4589824	control	control	RIGHT	0.862802	0.137198	-0.879552		20	4589824	control	control	RIGHT	0.832187	0.167813	-2.58423		20	4589824	control	control	RIGHT	0.850079	0.149921	-0.79614		20	4589824	control	control	RIGHT	0.890298	0.109702		20	4589824	control	control	RIGHT	0.821587	0.178413		20	4589824	control	control	RIGHT	0.666743	0.333257
21	8641028	control	control	RIGHT	0.74663	0.25337	-0.670672		21	8641028	control	control	RIGHT	0.826836	0.173164	-0.920373		21	8641028	control	control	RIGHT	0.847739	0.152261	-0.793259		21	8641028	control	control	RIGHT	0.954536	0.0454641		21	8641028	control	control	RIGHT	0.882089	0.117911		21	8641028	control	control	RIGHT	0.844901	0.155099
22	6210824	control	control	RIGHT	0.839622	0.160378	-0.829033		22	6210824	control	control	RIGHT	0.828165	0.171835	-1.3298		22	6210824	control	control	RIGHT	0.926232	0.0737683	-0.921662		22	6210824	control	control	RIGHT	0.787494	0.212506		22	6210824	control	control	RIGHT	0.969892	0.0301081		22	6210824	control	control	RIGHT	0.942296	0.0577035
23	7040626	control	control	RIGHT	0.833652	0.166348	-0.816994		23	7040626	control	control	RIGHT	0.828366	0.171634	-1.39196		23	7040626	control	control	RIGHT	0.887091	0.112909	-0.847637		23	7040626	control	control	RIGHT	0.94577	0.05423		23	7040626	control	control	RIGHT	0.804486	0.195514		23	7040626	control	control	RIGHT	0.838772	0.161228
24	2684059	depression	control	WRONG	0.84541	0.15459	-0.841053		24	2684059	depression	depression	RIGHT	0.822896	0.177104	0.278784		24	2684059	depression	control	WRONG	0.92453	0.0754699	-0.917771		24	2684059	depression	control	WRONG	0.884333	0.115667		24	2684059	depression	control	WRONG	0.85279	0.14721		24	2684059	depression	control	WRONG	0.87702	0.12298
25	1363508	control	control	RIGHT	0.737155	0.262845	-0.657036		25	1363508	control	control	RIGHT	0.832038	0.167962	-2.53725		25	1363508	control	control	RIGHT	0.760282	0.239718	-0.704403		25	1363508	control	control	RIGHT	0.83393	0.16607		25	1363508	control	control	RIGHT	0.873336	0.126664		25	1363508	control	control	RIGHT	0.764506	0.235494
26	5092573	control	control	RIGHT	0.686959	0.313041	-0.589445		26	5092573	control	control	RIGHT	0.826336	0.173664	-0.766993		26	5092573	control	control	RIGHT	0.63208	0.36792	-0.60868		26	5092573	control	control	RIGHT	0.570888	0.429112		26	5092573	control	depression	WRONG	0.429196	0.570804		26	5092573	control	depression	WRONG	0.482362	0.517638
27	5322928	control	control	RIGHT	0.627103	0.372897	-0.517755		27	5322928	control	control	RIGHT	0.828183	0.171817	-1.33522		27	5322928	control	control	RIGHT	0.717822	0.282178	-0.669581		27	5322928	control	control	RIGHT	0.542598	0.457402		27	5322928	control	control	RIGHT	0.579358	0.420642		27	5322928	control	control	RIGHT	0.559564	0.440436
28	6690388	control	control	RIGHT	0.756375	0.243625	-0.685052		28	6690388	control	control	RIGHT	0.831135	0.168865	-2.25356		28	6690388	control	control	RIGHT	0.824151	0.175849	-0.766062		28	6690388	control	control	RIGHT	0.828776	0.171224		28	6690388	control	control	RIGHT	0.859802	0.140198		28	6690388	control	control	RIGHT	0.818627	0.181373
29	4111316	control	control	RIGHT	0.569722	0.430278	-0.450407		29	4111316	control	depression	WRONG	0.808447	0.191553	4.50592		29	4111316	control	control	RIGHT	0.486964	0.513036	-0.513922		29	4111316	control	depression	WRONG	0.458375	0.541625		29	4111316	control	control	RIGHT	0.547759	0.452241		29	4111316	control	depression	WRONG	0.505959	0.494041
30	3966172	depression	control	WRONG	0.73888	0.26112	-0.659494		30	3966172	depression	depression	RIGHT	0.80214	0.19786	6.27476		30	3966172	depression	control	WRONG	0.620935	0.379065	-0.600869		30	3966172	depression	control	WRONG	0.870017	0.129983		30	3966172	depression	control	WRONG	0.783395	0.216605		30	3966172	depression	control	WRONG	0.813053	0.186947
31	9365059	control	control	RIGHT	0.882642	0.117358	-0.928858		31	9365059	control	control	RIGHT	0.923124	0.0768757	-41.4677		31	9365059	control	control	RIGHT	0.870067	0.129933	-0.822403		31	9365059	control	control	RIGHT	0.894679	0.105321		31	9365059	control	control	RIGHT	0.853126	0.146874		31	9365059	control	control	RIGHT	0.862942	0.137058
32	7811945	control	control	RIGHT	0.899279	0.100721	-0.976128		32	7811945	control	control	RIGHT	0.877224	0.122776	-18.6409		32	7811945	control	control	RIGHT	0.95232	0.0476799	-1.00102		32	7811945	control	control	RIGHT	0.933821	0.0661795		32	7811945	control	control	RIGHT	0.928071	0.0719287		32	7811945	control	control	RIGHT	0.917389	0.082611
33	3644232	control	control	RIGHT	0.905333	0.0946665	-0.995059		33	3644232	control	control	RIGHT	0.897228	0.102772	-27.4518		33	3644232	control	control	RIGHT	0.851396	0.148604	-0.797778		33	3644232	control	control	RIGHT	0.866709	0.133291		33	3644232	control	control	RIGHT	0.856989	0.143011		33	3644232	control	control	RIGHT	0.833127	0.166873
34	8594815	control	control	RIGHT	0.922917	0.0770832	-1.05698		34	8594815	control	control	RIGHT	0.841507	0.158493	-5.58609		34	8594815	control	control	RIGHT	0.883758	0.116242	-0.842449		34	8594815	control	control	RIGHT	0.958104	0.0418958		34	8594815	control	control	RIGHT	0.935499	0.0645009		34	8594815	control	control	RIGHT	0.943199	0.0568006
35	6965501	control	control	RIGHT	0.944796	0.0552038	-1.16727		35	6965501	control	depression	WRONG	0.803957	0.196043	5.76958		35	6965501	control	control	RIGHT	0.888066	0.111934	-0.849179		35	6965501	control	control	RIGHT	0.895755	0.104245		35	6965501	control	control	RIGHT	0.877815	0.122185		35	6965501	control	control	RIGHT	0.894736	0.105264
36	5206976	depression	control	WRONG	0.82296	0.17704	-0.796274		36	5206976	depression	depression	RIGHT	0.388772	0.611228	87.4711		36	5206976	depression	control	WRONG	0.595827	0.404173	-0.583773		36	5206976	depression	control	WRONG	0.625364	0.374636		36	5206976	depression	control	WRONG	0.624489	0.375511		36	5206976	depression	control	WRONG	0.624066	0.375934
37	1845391	control	control	RIGHT	0.821702	0.178298	-0.793901		37	1845391	control	control	RIGHT	0.858042	0.141958	-11.286		37	1845391	control	control	RIGHT	0.766203	0.233797	-0.709578		37	1845391	control	control	RIGHT	0.903075	0.096925		37	1845391	control	control	RIGHT	0.865191	0.134809		37	1845391	control	control	RIGHT	0.859907	0.140093
38	2182448	control	control	RIGHT	0.93926	0.0607404	-1.14016		38	2182448	control	control	RIGHT	0.9934	0.00659977	-152.923		38	2182448	control	control	RIGHT	0.9373	0.0627	-0.949206		38	2182448	control	control	RIGHT	0.879864	0.120136		38	2182448	control	control	RIGHT	0.892344	0.107656		38	2182448	control	control	RIGHT	0.862018	0.137982
39	7275927	control	control	RIGHT	0.939751	0.0602486	-1.12986		39	7275927	control	control	RIGHT	0.953669	0.0463314	-66.8152		39	7275927	control	control	RIGHT	0.931423	0.0685766	-0.934067		39	7275927	control	control	RIGHT	0.932086	0.067914		39	7275927	control	control	RIGHT	0.846125	0.153875		39	7275927	control	control	RIGHT	0.886776	0.113224
40	8376549	control	control	RIGHT	0.935328	0.0646715	-1.10904		40	8376549	control	control	RIGHT	0.938492	0.0615081	-51.9994		40	8376549	control	control	RIGHT	0.938106	0.0618942	-0.951384		40	8376549	control	control	RIGHT	0.981411	0.0185891		40	8376549	control	control	RIGHT	0.900842	0.0991576		40	8376549	control	control	RIGHT	0.921826	0.0781737
41	9264853	control	control	RIGHT	0.938951	0.0610486	-1.12599		41	9264853	control	control	RIGHT	0.828046	0.171954	-1.29304		41	9264853	control	control	RIGHT	0.969001	0.0309989	-1.06994		41	9264853	control	control	RIGHT	0.925738	0.0742625		41	9264853	control	control	RIGHT	0.979158	0.0208423		41	9264853	control	control	RIGHT	0.968555	0.0314448
42	2981398	depression	depression	RIGHT	0.159942	0.840058	0.0839711		42	2981398	depression	depression	RIGHT	0.604438	0.395562	49.0469		42	2981398	depression	depression	RIGHT	0.0306154	0.969385	0.0232966		42	2981398	depression	depression	RIGHT	0.310762	0.689238		42	2981398	depression	depression	RIGHT	0.319002	0.680998		42	2981398	depression	depression	RIGHT	0.318635	0.681365
43	3215290	control	control	RIGHT	0.936064	0.0639362	-1.1124		43	3215290	control	control	RIGHT	0.834855	0.165145	-3.42958		43	3215290	control	control	RIGHT	0.899735	0.100265	-0.868624		43	3215290	control	control	RIGHT	0.862428	0.137572		43	3215290	control	control	RIGHT	0.823068	0.176932		43	3215290	control	control	RIGHT	0.801615	0.198385
44	4824472	control	control	RIGHT	0.956391	0.0436093	-1.23362		44	4824472	control	control	RIGHT	0.841991	0.158009	-5.74588		44	4824472	control	control	RIGHT	0.942502	0.0574976	-0.970747		44	4824472	control	control	RIGHT	0.886833	0.113167		44	4824472	control	control	RIGHT	0.862528	0.137472		44	4824472	control	control	RIGHT	0.866307	0.133693
45	5782927	control	control	RIGHT	0.761812	0.238188	-0.693246		45	5782927	control	depression	WRONG	0.78511	0.21489	10.8485		45	5782927	control	control	RIGHT	0.686143	0.313857	-0.645654		45	5782927	control	control	RIGHT	0.75961	0.24039		45	5782927	control	control	RIGHT	0.84062	0.15938		45	5782927	control	control	RIGHT	0.778903	0.221097
46	7879522	control	control	RIGHT	0.788641	0.211359	-0.735711		46	7879522	control	control	RIGHT	0.837312	0.162688	-4.21778		46	7879522	control	control	RIGHT	0.742214	0.257786	-0.689132		46	7879522	control	control	RIGHT	0.904441	0.0955588		46	7879522	control	control	RIGHT	0.847917	0.152083		46	7879522	control	control	RIGHT	0.865948	0.134052
47	4911533	control	control	RIGHT	0.915419	0.0845807	-1.02915		47	4911533	control	control	RIGHT	0.894284	0.105716	-26.0657		47	4911533	control	control	RIGHT	0.914727	0.0852731	-0.896805		47	4911533	control	control	RIGHT	0.884973	0.115027		47	4911533	control	control	RIGHT	0.856413	0.143587		47	4911533	control	control	RIGHT	0.86676	0.13324
48	5092700	depression	control	WRONG	0.85941	0.14059	-0.871738		48	5092700	depression	control	WRONG	0.824875	0.175125	-0.320958		48	5092700	depression	control	WRONG	0.826572	0.173428	-0.768714		48	5092700	depression	control	WRONG	0.639931	0.360069		48	5092700	depression	control	WRONG	0.738973	0.261027		48	5092700	depression	control	WRONG	0.640292	0.359708
49	3334774	control	control	RIGHT	0.837254	0.162746	-0.824215		49	3334774	control	control	RIGHT	0.838475	0.161525	-4.59437		49	3334774	control	control	RIGHT	0.855097	0.144903	-0.802445		49	3334774	control	control	RIGHT	0.496139	0.503861		49	3334774	control	control	RIGHT	0.585028	0.414972		49	3334774	control	control	RIGHT	0.55554	0.44446
50	3050688	control	control	RIGHT	0.912775	0.0872255	-1.01987		50	3050688	control	control	RIGHT	0.833907	0.166093	-3.12798		50	3050688	control	control	RIGHT	0.898921	0.101079	-0.867204		50	3050688	control	control	RIGHT	0.773277	0.226723		50	3050688	control	control	RIGHT	0.742724	0.257276		50	3050688	control	control	RIGHT	0.746551	0.253449
51	8197831	control	control	RIGHT	0.904753	0.0952471	-0.993197		51	8197831	control	control	RIGHT	0.832146	0.167854	-2.57132		51	8197831	control	control	RIGHT	0.905451	0.0945491	-0.878891		51	8197831	control	control	RIGHT	0.964568	0.0354324		51	8197831	control	control	RIGHT	0.944941	0.0550586		51	8197831	control	control	RIGHT	0.912022	0.087978
52	7732463	control	control	RIGHT	0.851209	0.148791	-0.853473		52	7732463	control	control	RIGHT	0.829046	0.170954	-1.60246		52	7732463	control	control	RIGHT	0.879423	0.120577	-0.83589		52	7732463	control	control	RIGHT	0.794065	0.205935		52	7732463	control	control	RIGHT	0.75678	0.24322		52	7732463	control	control	RIGHT	0.74687	0.25313
53	2868703	control	control	RIGHT	0.880442	0.119558	-0.923052		53	2868703	control	depression	WRONG	0.822652	0.177348	0.35249		53	2868703	control	control	RIGHT	0.891875	0.108125	-0.855321		53	2868703	control	control	RIGHT	0.930152	0.0698479		53	2868703	control	control	RIGHT	0.942011	0.0579893		53	2868703	control	control	RIGHT	0.921195	0.0788048
54	4279597	depression	control	WRONG	0.889599	0.110401	-0.947859		54	4279597	depression	depression	RIGHT	0.568566	0.431434	55.6558		54	4279597	depression	control	WRONG	0.872955	0.127045	-0.826475		54	4279597	depression	control	WRONG	0.832789	0.167211		54	4279597	depression	control	WRONG	0.715049	0.284951		54	4279597	depression	control	WRONG	0.799424	0.200576
55	8610323	control	control	RIGHT	0.901733	0.0982666	-0.983676		55	8610323	control	control	RIGHT	0.880997	0.119003	-20.202		55	8610323	control	control	RIGHT	0.827105	0.172895	-0.769302		55	8610323	control	control	RIGHT	0.736392	0.263608		55	8610323	control	control	RIGHT	0.74604	0.25396		55	8610323	control	control	RIGHT	0.742468	0.257532
56	8958677	control	control	RIGHT	0.904632	0.0953681	-0.992811		56	8958677	control	control	RIGHT	0.920131	0.0798692	-39.6453		56	8958677	control	control	RIGHT	0.857008	0.142992	-0.804893		56	8958677	control	control	RIGHT	0.755242	0.244758		56	8958677	control	control	RIGHT	0.731521	0.268479		56	8958677	control	control	RIGHT	0.76128	0.23872
57	1839012	control	control	RIGHT	0.964344	0.0356563	-1.28988		57	1839012	control	depression	WRONG	0.804388	0.195612	5.64937		57	1839012	control	control	RIGHT	0.940706	0.0592945	-0.965745		57	1839012	control	control	RIGHT	0.84725	0.15275		57	1839012	control	control	RIGHT	0.839309	0.160691		57	1839012	control	control	RIGHT	0.865405	0.134595
58	1347314	control	control	RIGHT	0.912791	0.0872093	-1.01993		58	1347314	control	control	RIGHT	0.862007	0.137993	-12.7343		58	1347314	control	control	RIGHT	0.816929	0.183071	-0.758317		58	1347314	control	control	RIGHT	0.907826	0.0921735		58	1347314	control	control	RIGHT	0.849189	0.150811		58	1347314	control	control	RIGHT	0.822844	0.177156
59	9623575	control	control	RIGHT	0.925524	0.0744759	-1.06724		59	9623575	control	control	RIGHT	0.845942	0.154058	-7.06509		59	9623575	control	control	RIGHT	0.926132	0.0738682	-0.921431		59	9623575	control	control	RIGHT	0.943231	0.0567694		59	9623575	control	control	RIGHT	0.867464	0.132536		59	9623575	control	control	RIGHT	0.908955	0.0910449
60	4776861	depression	control	WRONG	0.774327	0.225673	-0.712608		60	4776861	depression	depression	RIGHT	0.798603	0.201397	7.24815		60	4776861	depression	control	WRONG	0.782479	0.217521	-0.724289		60	4776861	depression	depression	RIGHT	0.495886	0.504114		60	4776861	depression	control	WRONG	0.583271	0.416729		60	4776861	depression	control	WRONG	0.509311	0.490689
61	9280850	control	control	RIGHT	0.935069	0.0649312	-1.10786		61	9280850	control	control	RIGHT	0.843983	0.156017	-6.4077		61	9280850	control	control	RIGHT	0.926988	0.0730116	-0.923419		61	9280850	control	control	RIGHT	0.904039	0.0959605		61	9280850	control	control	RIGHT	0.821665	0.178335		61	9280850	control	control	RIGHT	0.834785	0.165215
62	8754823	control	control	RIGHT	0.831378	0.168622	-0.812501		62	8754823	control	control	RIGHT	0.830756	0.169244	-2.13518		62	8754823	control	control	RIGHT	0.861376	0.138624	-0.810594		62	8754823	control	control	RIGHT	0.874442	0.125558		62	8754823	control	control	RIGHT	0.88934	0.11066		62	8754823	control	control	RIGHT	0.856059	0.143941
63	8254585	control	control	RIGHT	0.831857	0.168143	-0.813443		63	8254585	control	depression	WRONG	0.822538	0.177462	0.386838		63	8254585	control	control	RIGHT	0.827944	0.172056	-0.77023		63	8254585	control	control	RIGHT	0.747189	0.252811		63	8254585	control	control	RIGHT	0.745689	0.254311		63	8254585	control	control	RIGHT	0.806797	0.193203
64	4111829	control	control	RIGHT	0.876127	0.123873	-0.911929		64	4111829	control	control	RIGHT	0.824653	0.175347	-0.253252		64	4111829	control	control	RIGHT	0.857425	0.142574	-0.805432		64	4111829	control	control	RIGHT	0.860344	0.139656		64	4111829	control	control	RIGHT	0.856382	0.143618		64	4111829	control	control	RIGHT	0.826537	0.173463
65	3111552	control	control	RIGHT	0.937522	0.0624777	-1.11919		65	3111552	control	depression	WRONG	0.819704	0.180296	1.23519		65	3111552	control	control	RIGHT	0.901142	0.0988584	-0.871101		65	3111552	control	control	RIGHT	0.787838	0.212162		65	3111552	control	control	RIGHT	0.7711	0.2289		65	3111552	control	control	RIGHT	0.896076	0.103924
66	6319143	depression	control	WRONG	0.73226	0.26774	-0.650116		66	6319143	depression	control	WRONG	0.82478	0.17522	-0.292049		66	6319143	depression	control	WRONG	0.796222	0.203778	-0.737344		66	6319143	depression	depression	RIGHT	0.18654	0.81346		66	6319143	depression	depression	RIGHT	0.221975	0.778025		66	6319143	depression	depression	RIGHT	0.384791	0.615209
67	7501399	control	control	RIGHT	0.952453	0.0475465	-1.20937		67	7501399	control	control	RIGHT	0.827279	0.172721	-1.05643		67	7501399	control	control	RIGHT	0.927473	0.0725266	-0.924554		67	7501399	control	control	RIGHT	0.964706	0.0352936		67	7501399	control	control	RIGHT	0.848388	0.151612		67	7501399	control	control	RIGHT	0.842812	0.157188
68	8036734	control	control	RIGHT	0.843746	0.156254	-0.83756		68	8036734	control	control	RIGHT	0.826793	0.173207	-0.907249		68	8036734	control	control	RIGHT	0.873673	0.126327	-0.8275		68	8036734	control	control	RIGHT	0.624263	0.375737		68	8036734	control	control	RIGHT	0.725771	0.274229		68	8036734	control	control	RIGHT	0.642484	0.357516
69	4700268	control	control	RIGHT	0.857097	0.142903	-0.866498		69	4700268	control	control	RIGHT	0.8253	0.1747	-0.450379		69	4700268	control	control	RIGHT	0.870647	0.129353	-0.823214		69	4700268	control	control	RIGHT	0.886348	0.113652		69	4700268	control	control	RIGHT	0.835501	0.164499		69	4700268	control	control	RIGHT	0.92157	0.0784304
70	9779630	control	control	RIGHT	0.92706	0.0729398	-1.07344		70	9779630	control	control	RIGHT	0.828205	0.171795	-1.34197		70	9779630	control	control	RIGHT	0.899946	0.100054	-0.868994		70	9779630	control	control	RIGHT	0.991745	0.00825502		70	9779630	control	control	RIGHT	0.938195	0.0618052		70	9779630	control	control	RIGHT	0.966196	0.0338035
71	6060096	control	control	RIGHT	0.966578	0.0334216	-1.30791		71	6060096	control	control	RIGHT	0.825536	0.174464	-0.522199		71	6060096	control	control	RIGHT	0.922596	0.0774038	-0.913445		71	6060096	control	control	RIGHT	0.865626	0.134374		71	6060096	control	control	RIGHT	0.645007	0.354993		71	6060096	control	control	RIGHT	0.618075	0.381925
72	8400564	depression	control	WRONG	0.932164	0.0678362	-1.09494		72	8400564	depression	depression	RIGHT	0.823756	0.176244	0.0187496		72	8400564	depression	control	WRONG	0.893887	0.106113	-0.858643		72	8400564	depression	control	WRONG	0.729349	0.270651		72	8400564	depression	control	WRONG	0.701625	0.298375		72	8400564	depression	control	WRONG	0.755929	0.244071
73	7379805	control	control	RIGHT	0.82738	0.17262	-0.804716		73	7379805	control	control	RIGHT	0.831235	0.168765	-2.28506		73	7379805	control	control	RIGHT	0.918204	0.0817959	-0.903977		73	7379805	control	control	RIGHT	0.903784	0.0962157		73	7379805	control	control	RIGHT	0.896699	0.103301		73	7379805	control	control	RIGHT	0.875123	0.124877
74	2085399	control	control	RIGHT	0.868285	0.131715	-0.892537		74	2085399	control	control	RIGHT	0.838244	0.161756	-4.51923		74	2085399	control	control	RIGHT	0.913634	0.0863659	-0.894605		74	2085399	control	control	RIGHT	0.774837	0.225163		74	2085399	control	control	RIGHT	0.736826	0.263174		74	2085399	control	control	RIGHT	0.739801	0.260199
75	4741291	control	control	RIGHT	0.853247	0.146753	-0.857933		75	4741291	control	control	RIGHT	0.833142	0.166858	-2.88546		75	4741291	control	control	RIGHT	0.822492	0.177508	-0.764261		75	4741291	control	control	RIGHT	0.832975	0.167025		75	4741291	control	control	RIGHT	0.894871	0.105129		75	4741291	control	control	RIGHT	0.800402	0.199598
76	3132447	control	control	RIGHT	0.61613	0.38387	-0.504444		76	3132447	control	control	RIGHT	0.826242	0.173758	-0.738305		76	3132447	control	control	RIGHT	0.824371	0.175629	-0.766302		76	3132447	control	control	RIGHT	0.615914	0.384086		76	3132447	control	control	RIGHT	0.663751	0.336249		76	3132447	control	control	RIGHT	0.628127	0.371873
77	5545311	control	control	RIGHT	0.87277	0.12723	-0.903501		77	5545311	control	control	RIGHT	0.824878	0.175122	-0.321815		77	5545311	control	control	RIGHT	0.863222	0.136778	-0.81305		77	5545311	control	control	RIGHT	0.755136	0.244864		77	5545311	control	control	RIGHT	0.747675	0.252325		77	5545311	control	control	RIGHT	0.72747	0.27253
78	9033994	depression	control	WRONG	0.568457	0.431543	-0.448973		78	9033994	depression	depression	RIGHT	0.812192	0.187808	3.43469		78	9033994	depression	control	WRONG	0.471258	0.528742	-0.503987		78	9033994	depression	depression	RIGHT	0.38438	0.61562		78	9033994	depression	depression	RIGHT	0.302776	0.697224		78	9033994	depression	depression	RIGHT	0.298442	0.701558
79	7042404	control	control	RIGHT	0.827022	0.172978	-0.804026		79	7042404	control	control	RIGHT	0.831249	0.168751	-2.28952		79	7042404	control	control	RIGHT	0.869187	0.130813	-0.821177		79	7042404	control	control	RIGHT	0.602147	0.397853		79	7042404	control	control	RIGHT	0.641687	0.358313		79	7042404	control	control	RIGHT	0.596158	0.403842
80	3145488	control	control	RIGHT	0.922329	0.0776705	-1.05471		80	3145488	control	control	RIGHT	0.824428	0.175572	-0.185073		80	3145488	control	control	RIGHT	0.903161	0.0968389	-0.874713		80	3145488	control	control	RIGHT	0.908434	0.0915657		80	3145488	control	control	RIGHT	0.91415	0.0858501		80	3145488	control	control	RIGHT	0.874327	0.125673
81	1109612	control	control	RIGHT	0.856754	0.143246	-0.865726		81	1109612	control	depression	WRONG	0.822658	0.177342	0.350567		81	1109612	control	control	RIGHT	0.838198	0.161802	-0.781875		81	1109612	control	control	RIGHT	0.731006	0.268994		81	1109612	control	control	RIGHT	0.7602	0.2398		81	1109612	control	control	RIGHT	0.725801	0.274199
82	7943909	control	control	RIGHT	0.897388	0.102612	-0.970423		82	7943909	control	control	RIGHT	0.836398	0.163602	-3.92327		82	7943909	control	control	RIGHT	0.901882	0.0981177	-0.872418		82	7943909	control	control	RIGHT	0.914778	0.0852224		82	7943909	control	control	RIGHT	0.876697	0.123303		82	7943909	control	control	RIGHT	0.9137	0.0862998
83	9145582	control	control	RIGHT	0.904133	0.0958671	-0.99122		83	9145582	control	control	RIGHT	0.82857	0.17143	-1.45505		83	9145582	control	control	RIGHT	0.860613	0.139387	-0.809588		83	9145582	control	control	RIGHT	0.919729	0.0802712		83	9145582	control	control	RIGHT	0.815918	0.184082		83	9145582	control	control	RIGHT	0.863434	0.136566
0	5058008	depression	control	WRONG	0.685508	0.314492	-0.618753		0	5058008	depression	control	WRONG	0.847659	0.152341	-4.10785		0	5058008	depression	control	WRONG	0.71755	0.28245	-0.659364		0	5058008	depression	control	WRONG	0.527532	0.472468		0	5058008	depression	depression	RIGHT	0.442104	0.557896		0	5058008	depression	depression	RIGHT	0.418662	0.581338
1	8312700	control	control	RIGHT	0.79967	0.20033	-0.749827		1	8312700	control	control	RIGHT	0.813947	0.186053	-0.595253		1	8312700	control	control	RIGHT	0.855846	0.144154	-0.795852		1	8312700	control	control	RIGHT	0.653307	0.346693		1	8312700	control	depression	WRONG	0.509876	0.490124		1	8312700	control	depression	WRONG	0.500147	0.499853
2	2127892	control	control	RIGHT	0.946317	0.0536829	-1.08071		2	2127892	control	control	RIGHT	0.823138	0.176862	-1.49921		2	2127892	control	control	RIGHT	0.887962	0.112038	-0.8423		2	2127892	control	control	RIGHT	0.950783	0.049217		2	2127892	control	control	RIGHT	0.962322	0.0376775		2	2127892	control	control	RIGHT	0.932345	0.0676555
3	6002426	control	control	RIGHT	0.909438	0.090562	-0.949688		3	6002426	control	control	RIGHT	0.818062	0.181938	-0.995591		3	6002426	control	control	RIGHT	0.908105	0.0918955	-0.877773		3	6002426	control	control	RIGHT	0.987818	0.0121824		3	6002426	control	control	RIGHT	0.98232	0.0176802		3	6002426	control	control	RIGHT	0.955024	0.0449759
4	3781298	control	control	RIGHT	0.803919	0.196081	-0.755619		4	3781298	control	control	RIGHT	0.811898	0.188102	-0.398437		4	3781298	control	control	RIGHT	0.832789	0.167211	-0.767604		4	3781298	control	control	RIGHT	0.708097	0.291903		4	3781298	control	control	RIGHT	0.681788	0.318212		4	3781298	control	control	RIGHT	0.694535	0.305465
5	9317081	control	control	RIGHT	0.968463	0.0315366	-1.19777		5	9317081	control	control	RIGHT	0.813244	0.186756	-0.527555		5	9317081	control	control	RIGHT	0.914496	0.0855044	-0.890491		5	9317081	control	control	RIGHT	0.975249	0.0247512		5	9317081	control	control	RIGHT	0.928446	0.0715536		5	9317081	control	control	RIGHT	0.873072	0.126928
6	2470397	depression	control	WRONG	0.535105	0.464895	-0.480427		6	2470397	depression	depression	RIGHT	0.717664	0.282336	7.33525		6	2470397	depression	control	WRONG	0.646717	0.353283	-0.608258		6	2470397	depression	control	WRONG	0.599443	0.400557		6	2470397	depression	control	WRONG	0.652775	0.347225		6	2470397	depression	control	WRONG	0.602527	0.397473
7	9002283	control	control	RIGHT	0.871517	0.128483	-0.86469		7	9002283	control	control	RIGHT	0.852519	0.147481	-4.66495		7	9002283	control	control	RIGHT	0.823851	0.176149	-0.757497		7	9002283	control	control	RIGHT	0.868423	0.131577		7	9002283	control	control	RIGHT	0.878095	0.121905		7	9002283	control	control	RIGHT	0.860919	0.139081
8	6044238	control	control	RIGHT	0.558898	0.441102	-0.501296		8	6044238	control	depression	WRONG	0.777971	0.222029	2.64708		8	6044238	control	control	RIGHT	0.55869	0.44131	-0.54743		8	6044238	control	control	RIGHT	0.610427	0.389573		8	6044238	control	control	RIGHT	0.541106	0.458894		8	6044238	control	control	RIGHT	0.582353	0.417647
9	4150647	control	control	RIGHT	0.773636	0.226364	-0.716187		9	4150647	control	control	RIGHT	0.856132	0.143868	-5.08895		9	4150647	control	control	RIGHT	0.749014	0.250986	-0.685254		9	4150647	control	control	RIGHT	0.592641	0.407359		9	4150647	control	control	RIGHT	0.582555	0.417445		9	4150647	control	control	RIGHT	0.546756	0.453244
10	6144680	control	control	RIGHT	0.900076	0.0999242	-0.926134		10	6144680	control	control	RIGHT	0.845834	0.154166	-3.90251		10	6144680	control	control	RIGHT	0.894206	0.105794	-0.852647		10	6144680	control	control	RIGHT	0.911125	0.088875		10	6144680	control	control	RIGHT	0.876996	0.123004		10	6144680	control	control	RIGHT	0.881447	0.118553
11	3402600	control	control	RIGHT	0.844037	0.155963	-0.815759		11	3402600	control	depression	WRONG	0.804973	0.195027	0.254724		11	3402600	control	control	RIGHT	0.964457	0.0355429	-1.04506		11	3402600	control	control	RIGHT	0.943393	0.0566072		11	3402600	control	control	RIGHT	0.904205	0.0957953		11	3402600	control	control	RIGHT	0.92717	0.0728304
12	2472595	depression	control	WRONG	0.677844	0.322156	-0.611101		12	2472595	depression	control	WRONG	0.906618	0.0933823	-12.2384		12	2472595	depression	control	WRONG	0.67021	0.32979	-0.626076		12	2472595	depression	control	WRONG	0.713784	0.286216		12	2472595	depression	control	WRONG	0.650147	0.349853		12	2472595	depression	control	WRONG	0.699356	0.300644
13	7512456	control	control	RIGHT	0.964075	0.0359249	-1.16925		13	7512456	control	control	RIGHT	0.832153	0.167847	-2.42249		13	7512456	control	control	RIGHT	0.945713	0.0542866	-0.975755		13	7512456	control	control	RIGHT	0.921331	0.0786685		13	7512456	control	control	RIGHT	0.8914	0.1086		13	7512456	control	control	RIGHT	0.873371	0.126629
14	8611372	control	control	RIGHT	0.801879	0.198121	-0.752826		14	8611372	control	control	RIGHT	0.871992	0.128008	-7.06314		14	8611372	control	control	RIGHT	0.878997	0.121003	-0.828292		14	8611372	control	control	RIGHT	0.89981	0.10019		14	8611372	control	control	RIGHT	0.774598	0.225402		14	8611372	control	control	RIGHT	0.759798	0.240202
15	5470208	control	control	RIGHT	0.877326	0.122674	-0.876151		15	5470208	control	control	RIGHT	0.840955	0.159045	-3.36285		15	5470208	control	control	RIGHT	0.845648	0.154352	-0.782934		15	5470208	control	control	RIGHT	0.673149	0.326851		15	5470208	control	control	RIGHT	0.674448	0.325552		15	5470208	control	control	RIGHT	0.73289	0.26711
16	6849871	control	control	RIGHT	0.879872	0.120128	-0.881323		16	6849871	control	control	RIGHT	0.839424	0.160576	-3.19634		16	6849871	control	control	RIGHT	0.850099	0.149901	-0.788483		16	6849871	control	control	RIGHT	0.82006	0.17994		16	6849871	control	control	RIGHT	0.872213	0.127787		16	6849871	control	control	RIGHT	0.775059	0.224941
17	5227830	control	control	RIGHT	0.975831	0.0241687	-1.25583		17	5227830	control	control	RIGHT	0.896808	0.103192	-10.6205		17	5227830	control	control	RIGHT	0.937626	0.0623736	-0.945223		17	5227830	control	control	RIGHT	0.933157	0.0668432		17	5227830	control	control	RIGHT	0.860156	0.139844		17	5227830	control	control	RIGHT	0.896617	0.103383
18	8539088	depression	control	WRONG	0.370062	0.629938	-0.336895		18	8539088	depression	depression	RIGHT	0.802945	0.197055	0.442647		18	8539088	depression	control	WRONG	0.698293	0.301707	-0.644386		18	8539088	depression	depression	RIGHT	0.268379	0.731621		18	8539088	depression	depression	RIGHT	0.527611	0.472389		18	8539088	depression	depression	RIGHT	0.431514	0.568486
19	8396453	control	control	RIGHT	0.929613	0.0703874	-1.00904		19	8396453	control	control	RIGHT	0.810091	0.189909	-0.226292		19	8396453	control	control	RIGHT	0.899218	0.100782	-0.861351		19	8396453	control	control	RIGHT	0.908889	0.0911107		19	8396453	control	control	RIGHT	0.827981	0.172019		19	8396453	control	control	RIGHT	0.841806	0.158194
20	8590175	control	control	RIGHT	0.850906	0.149094	-0.827273		20	8590175	control	depression	WRONG	0.801756	0.198244	0.552156		20	8590175	control	control	RIGHT	0.865613	0.134387	-0.808957		20	8590175	control	control	RIGHT	0.590621	0.409379		20	8590175	control	depression	WRONG	0.445044	0.554956		20	8590175	control	control	RIGHT	0.626595	0.373405
21	5702805	control	control	RIGHT	0.725986	0.274014	-0.66103		21	5702805	control	depression	WRONG	0.793319	0.206681	1.31547		21	5702805	control	control	RIGHT	0.824211	0.175789	-0.757895		21	5702805	control	depression	WRONG	0.248717	0.751283		21	5702805	control	depression	WRONG	0.331355	0.668645		21	5702805	control	depression	WRONG	0.426171	0.573829
22	3131083	control	control	RIGHT	0.954818	0.0451822	-1.11885		22	3131083	control	control	RIGHT	0.851243	0.148757	-4.51729		22	3131083	control	control	RIGHT	0.921456	0.0785437	-0.905363		22	3131083	control	control	RIGHT	0.889923	0.110077		22	3131083	control	control	RIGHT	0.809752	0.190248		22	3131083	control	control	RIGHT	0.859551	0.140449
23	1344451	control	control	RIGHT	0.958206	0.0417938	-1.13603		23	1344451	control	control	RIGHT	0.831648	0.168352	-2.36967		23	1344451	control	control	RIGHT	0.911845	0.0881546	-0.885116		23	1344451	control	control	RIGHT	0.80306	0.19694		23	1344451	control	control	RIGHT	0.745182	0.254818		23	1344451	control	control	RIGHT	0.850594	0.149406
24	9153397	depression	control	WRONG	0.882764	0.117236	-0.887314		24	9153397	depression	control	WRONG	0.845735	0.154265	-3.8914		24	9153397	depression	control	WRONG	0.902146	0.0978544	-0.866612		24	9153397	depression	control	WRONG	0.880848	0.119152		24	9153397	depression	control	WRONG	0.808745	0.191255		24	9153397	depression	control	WRONG	0.831471	0.168529
25	6062830	control	control	RIGHT	0.587985	0.412015	-0.527328		25	6062830	control	control	RIGHT	0.810039	0.189961	-0.221292		25	6062830	control	control	RIGHT	0.803821	0.196179	-0.736222		25	6062830	control	control	RIGHT	0.819938	0.180062		25	6062830	control	control	RIGHT	0.795601	0.204399		25	6062830	control	control	RIGHT	0.782905	0.217095
26	1101691	control	control	RIGHT	0.733331	0.266669	-0.669097		26	1101691	control	control	RIGHT	0.909322	0.0906778	-12.7112		26	1101691	control	control	RIGHT	0.719929	0.280071	-0.661256		26	1101691	control	control	RIGHT	0.562411	0.437589		26	1101691	control	control	RIGHT	0.524886	0.475114		26	1101691	control	control	RIGHT	0.586574	0.413426
27	7074828	control	control	RIGHT	0.80294	0.19706	-0.754276		27	7074828	control	depression	WRONG	0.79795	0.20205	0.899483		27	7074828	control	control	RIGHT	0.777894	0.222106	-0.710993		27	7074828	control	control	RIGHT	0.73428	0.26572		27	7074828	control	control	RIGHT	0.611658	0.388342		27	7074828	control	control	RIGHT	0.764418	0.235582
28	9207625	control	control	RIGHT	0.845081	0.154919	-0.817482		28	9207625	control	depression	WRONG	0.796958	0.203042	0.989127		28	9207625	control	control	RIGHT	0.871372	0.128628	-0.817065		28	9207625	control	control	RIGHT	0.738221	0.261779		28	9207625	control	control	RIGHT	0.781035	0.218965		28	9207625	control	control	RIGHT	0.674205	0.325795
29	3872055	control	control	RIGHT	0.959022	0.0409785	-1.14036		29	3872055	control	depression	WRONG	0.803441	0.196559	0.3968		29	3872055	control	control	RIGHT	0.917951	0.0820485	-0.897731		29	3872055	control	control	RIGHT	0.792996	0.207004		29	3872055	control	control	RIGHT	0.758703	0.241297		29	3872055	control	control	RIGHT	0.805048	0.194952
30	8750189	depression	control	WRONG	0.838875	0.161125	-0.807376		30	8750189	depression	depression	RIGHT	0.805353	0.194647	0.219357		30	8750189	depression	control	WRONG	0.867645	0.132355	-0.811783		30	8750189	depression	control	WRONG	0.53436	0.46564		30	8750189	depression	depression	RIGHT	0.506778	0.493222		30	8750189	depression	control	WRONG	0.588005	0.411995
31	7574989	control	control	RIGHT	0.965181	0.0348187	-1.17611		31	7574989	control	control	RIGHT	0.826408	0.173592	-1.82968		31	7574989	control	control	RIGHT	0.912058	0.0879422	-0.885541		31	7574989	control	control	RIGHT	0.941215	0.0587847		31	7574989	control	control	RIGHT	0.915566	0.0844341		31	7574989	control	control	RIGHT	0.862952	0.137048
32	6758721	control	control	RIGHT	0.803893	0.196107	-0.755583		32	6758721	control	control	RIGHT	0.819967	0.180033	-1.18325		32	6758721	control	control	RIGHT	0.883072	0.116928	-0.834544		32	6758721	control	control	RIGHT	0.965389	0.0346108		32	6758721	control	control	RIGHT	0.93466	0.0653404		32	6758721	control	control	RIGHT	0.859537	0.140463
33	7886323	control	control	RIGHT	0.973236	0.0267636	-1.2336		33	7886323	control	control	RIGHT	0.820401	0.179599	-1.22623		33	7886323	control	control	RIGHT	0.907718	0.0922825	-0.877029		33	7886323	control	control	RIGHT	0.991453	0.00854694		33	7886323	control	control	RIGHT	0.961767	0.0382325		33	7886323	control	control	RIGHT	0.844867	0.155133
34	6896073	control	control	RIGHT	0.960934	0.0390659	-1.15086		34	6896073	control	control	RIGHT	0.819683	0.180317	-1.15521		34	6896073	control	control	RIGHT	0.874437	0.125563	-0.821508		34	6896073	control	depression	WRONG	0.458608	0.541392		34	6896073	control	depression	WRONG	0.414855	0.585145		34	6896073	control	control	RIGHT	0.53001	0.46999
35	2460494	control	control	RIGHT	0.946286	0.0537137	-1.08058		35	2460494	control	control	RIGHT	0.81315	0.18685	-0.518512		35	2460494	control	control	RIGHT	0.858007	0.141993	-0.798687		35	2460494	control	depression	WRONG	0.430729	0.569271		35	2460494	control	depression	WRONG	0.471729	0.528271		35	2460494	control	control	RIGHT	0.507297	0.492703
36	1340498	depression	control	WRONG	0.976661	0.0233394	-1.26343		36	1340498	depression	control	WRONG	0.819469	0.180531	-1.13403		36	1340498	depression	control	WRONG	0.934698	0.0653022	-0.937343		36	1340498	depression	control	WRONG	0.951767	0.0482328		36	1340498	depression	control	WRONG	0.92243	0.0775697		36	1340498	depression	control	WRONG	0.932399	0.0676011
37	9855691	control	control	RIGHT	0.87716	0.12284	-0.875817		37	9855691	control	control	RIGHT	0.835271	0.164729	-2.75094		37	9855691	control	control	RIGHT	0.874175	0.125825	-0.821124		37	9855691	control	control	RIGHT	0.949246	0.0507537		37	9855691	control	control	RIGHT	0.887408	0.112592		37	9855691	control	control	RIGHT	0.919376	0.080624
38	7512535	control	control	RIGHT	0.826609	0.173391	-0.78829		38	7512535	control	control	RIGHT	0.844815	0.155185	-3.78862		38	7512535	control	control	RIGHT	0.811374	0.188626	-0.744039		38	7512535	control	control	RIGHT	0.810286	0.189714		38	7512535	control	control	RIGHT	0.78423	0.21577		38	7512535	control	control	RIGHT	0.671837	0.328163
39	5717573	control	control	RIGHT	0.700807	0.299193	-0.634338		39	5717573	control	depression	WRONG	0.801543	0.198457	0.571745		39	5717573	control	control	RIGHT	0.833381	0.166619	-0.768289		39	5717573	control	control	RIGHT	0.796064	0.203936		39	5717573	control	control	RIGHT	0.690839	0.309161		39	5717573	control	control	RIGHT	0.738646	0.261354
40	6221169	control	control	RIGHT	0.164916	0.835084	-0.0986762		40	6221169	control	depression	WRONG	0.734708	0.265292	6.08299		40	6221169	control	control	RIGHT	0.250424	0.749576	-0.33318		40	6221169	control	depression	WRONG	0.210909	0.789091		40	6221169	control	depression	WRONG	0.290592	0.709408		40	6221169	control	depression	WRONG	0.276342	0.723658
41	6173710	control	control	RIGHT	0.922236	0.0777636	-0.985723		41	6173710	control	control	RIGHT	0.843406	0.156594	-3.63224		41	6173710	control	control	RIGHT	0.893844	0.106156	-0.852034		41	6173710	control	control	RIGHT	0.980632	0.0193678		41	6173710	control	control	RIGHT	0.959598	0.0404019		41	6173710	control	control	RIGHT	0.918133	0.0818669
42	7752394	depression	control	WRONG	0.963403	0.0365974	-1.16519		42	7752394	depression	control	WRONG	0.833781	0.166219	-2.59334		42	7752394	depression	control	WRONG	0.902124	0.0978764	-0.866572		42	7752394	depression	control	WRONG	0.866628	0.133372		42	7752394	depression	control	WRONG	0.85746	0.14254		42	7752394	depression	control	WRONG	0.778306	0.221694
43	1120323	control	control	RIGHT	0.768536	0.231464	-0.709927		43	1120323	control	control	RIGHT	0.833176	0.166824	-2.52972		43	1120323	control	control	RIGHT	0.831993	0.168007	-0.766687		43	1120323	control	control	RIGHT	0.74429	0.25571		43	1120323	control	control	RIGHT	0.760577	0.239423		43	1120323	control	control	RIGHT	0.731371	0.268629
44	9345191	control	control	RIGHT	0.951239	0.0487612	-1.10202		44	9345191	control	control	RIGHT	0.826256	0.173744	-1.81422		44	9345191	control	control	RIGHT	0.918539	0.0814611	-0.898989		44	9345191	control	control	RIGHT	0.830602	0.169398		44	9345191	control	control	RIGHT	0.779723	0.220277		44	9345191	control	control	RIGHT	0.884708	0.115292
45	7860874	control	control	RIGHT	0.829749	0.170251	-0.793071		45	7860874	control	control	RIGHT	0.816837	0.183163	-0.875648		45	7860874	control	control	RIGHT	0.861747	0.138253	-0.803677		45	7860874	control	control	RIGHT	0.763677	0.236323		45	7860874	control	control	RIGHT	0.716242	0.283758		45	7860874	control	control	RIGHT	0.795353	0.204647
46	7740267	control	control	RIGHT	0.637888	0.362112	-0.574331		46	7740267	control	control	RIGHT	0.830003	0.169997	-2.19876		46	7740267	control	control	RIGHT	0.777092	0.222908	-0.710247		46	7740267	control	depression	WRONG	0.404836	0.595164		46	7740267	control	depression	WRONG	0.491692	0.508308		46	7740267	control	control	RIGHT	0.541964	0.458036
47	3278540	control	control	RIGHT	0.995363	0.00463713	-1.61407		47	3278540	control	control	RIGHT	0.817455	0.182545	-0.936114		47	3278540	control	control	RIGHT	0.939084	0.0609164	-0.949274		47	3278540	control	control	RIGHT	0.983624	0.0163759		47	3278540	control	control	RIGHT	0.947744	0.0522557		47	3278540	control	control	RIGHT	0.938514	0.0614858
48	4477874	depression	control	WRONG	0.662635	0.337365	-0.59921		48	4477874	depression	control	WRONG	0.952834	0.0471661	-23.4975		48	4477874	depression	control	WRONG	0.299102	0.700898	-0.372533		48	4477874	depression	control	WRONG	0.489638	0.510362		48	4477874	depression	depression	RIGHT	0.389232	0.610768		48	4477874	depression	depression	RIGHT	0.5077	0.4923
49	4472896	control	control	RIGHT	0.843965	0.156035	-0.815641		49	4472896	control	control	RIGHT	0.868229	0.131771	-6.57679		49	4472896	control	control	RIGHT	0.799856	0.200144	-0.73221		49	4472896	control	control	RIGHT	0.730593	0.269407		49	4472896	control	control	RIGHT	0.638633	0.361367		49	4472896	control	control	RIGHT	0.649805	0.350195
50	1028727	control	control	RIGHT	0.976445	0.0235546	-1.26143		50	1028727	control	control	RIGHT	0.816755	0.183245	-0.86763		50	1028727	control	control	RIGHT	0.949295	0.0507053	-0.986993		50	1028727	control	control	RIGHT	0.94673	0.0532704		50	1028727	control	control	RIGHT	0.888566	0.111434		50	1028727	control	control	RIGHT	0.922977	0.0770226
51	7241549	control	control	RIGHT	0.870399	0.129601	-0.862534		51	7241549	control	control	RIGHT	0.849884	0.150116	-4.36103		51	7241549	control	control	RIGHT	0.871653	0.128347	-0.817469		51	7241549	control	control	RIGHT	0.790522	0.209478		51	7241549	control	control	RIGHT	0.781705	0.218295		51	7241549	control	control	RIGHT	0.799592	0.200408
52	8349117	control	control	RIGHT	0.888408	0.111592	-0.899384		52	8349117	control	control	RIGHT	0.860585	0.139415	-5.62403		52	8349117	control	control	RIGHT	0.825077	0.174923	-0.758859		52	8349117	control	control	RIGHT	0.876151	0.123849		52	8349117	control	control	RIGHT	0.826188	0.173812		52	8349117	control	control	RIGHT	0.834439	0.165561
53	9539096	control	control	RIGHT	0.934091	0.0659085	-1.02432		53	9539096	control	control	RIGHT	0.882647	0.117353	-8.50979		53	9539096	control	control	RIGHT	0.925703	0.0742967	-0.91504		53	9539096	control	control	RIGHT	0.969435	0.0305651		53	9539096	control	control	RIGHT	0.926437	0.0735628		53	9539096	control	control	RIGHT	0.919088	0.0809117
54	5941569	depression	control	WRONG	0.686889	0.313111	-0.620142		54	5941569	depression	control	WRONG	0.822654	0.177346	-1.45069		54	5941569	depression	control	WRONG	0.773257	0.226743	-0.706709		54	5941569	depression	control	WRONG	0.713819	0.286181		54	5941569	depression	control	WRONG	0.661609	0.338391		54	5941569	depression	control	WRONG	0.565329	0.434671
55	7135795	control	control	RIGHT	0.945066	0.0549341	-1.07559		55	7135795	control	control	RIGHT	0.809866	0.190134	-0.20493		55	7135795	control	control	RIGHT	0.913514	0.0864858	-0.888483		55	7135795	control	control	RIGHT	0.948736	0.0512636		55	7135795	control	control	RIGHT	0.880841	0.119159		55	7135795	control	control	RIGHT	0.872491	0.127509
56	8599645	control	control	RIGHT	0.961596	0.0384039	-1.15462		56	8599645	control	control	RIGHT	0.834855	0.165145	-2.70681		56	8599645	control	control	RIGHT	0.902242	0.0977578	-0.866788		56	8599645	control	control	RIGHT	0.87533	0.12467		56	8599645	control	control	RIGHT	0.795308	0.204692		56	8599645	control	control	RIGHT	0.805034	0.194966
57	7223271	control	control	RIGHT	0.553429	0.446571	-0.496473		57	7223271	control	depression	WRONG	0.779692	0.220308	2.50108		57	7223271	control	control	RIGHT	0.825069	0.174931	-0.75885		57	7223271	control	control	RIGHT	0.837142	0.162858		57	7223271	control	control	RIGHT	0.780002	0.219998		57	7223271	control	control	RIGHT	0.852568	0.147432
58	1209711	control	control	RIGHT	0.73943	0.26057	-0.675903		58	1209711	control	control	RIGHT	0.81752	0.18248	-0.942393		58	1209711	control	control	RIGHT	0.84704	0.15296	-0.784656		58	1209711	control	control	RIGHT	0.681304	0.318696		58	1209711	control	control	RIGHT	0.772713	0.227287		58	1209711	control	control	RIGHT	0.742842	0.257158
59	6961945	control	control	RIGHT	0.611487	0.388513	-0.549012		59	6961945	control	depression	WRONG	0.796521	0.203479	1.02857		59	6961945	control	control	RIGHT	0.867319	0.132681	-0.811327		59	6961945	control	control	RIGHT	0.875255	0.124745		59	6961945	control	control	RIGHT	0.789082	0.210918		59	6961945	control	control	RIGHT	0.769503	0.230497
60	3213525	depression	control	WRONG	0.904764	0.0952357	-0.937671		60	3213525	depression	control	WRONG	0.918181	0.0818193	-14.3543		60	3213525	depression	control	WRONG	0.800688	0.199312	-0.733047		60	3213525	depression	control	WRONG	0.692062	0.307938		60	3213525	depression	control	WRONG	0.697	0.303		60	3213525	depression	control	WRONG	0.686759	0.313241
61	3580658	control	control	RIGHT	0.723051	0.276949	-0.657844		61	3580658	control	control	RIGHT	0.885336	0.114664	-8.8928		61	3580658	control	control	RIGHT	0.819042	0.180958	-0.752224		61	3580658	control	control	RIGHT	0.868343	0.131657		61	3580658	control	control	RIGHT	0.679872	0.320128		61	3580658	control	control	RIGHT	0.732949	0.267051
62	7097758	control	control	RIGHT	0.963402	0.0365985	-1.16518		62	7097758	control	depression	WRONG	0.779328	0.220672	2.53203		62	7097758	control	control	RIGHT	0.930945	0.0690554	-0.927711		62	7097758	control	control	RIGHT	0.974439	0.0255612		62	7097758	control	control	RIGHT	0.928478	0.0715218		62	7097758	control	control	RIGHT	0.929214	0.0707857
63	2327114	control	control	RIGHT	0.920177	0.0798233	-0.979576		63	2327114	control	control	RIGHT	0.904857	0.0951426	-11.9373		63	2327114	control	control	RIGHT	0.884119	0.115881	-0.836181		63	2327114	control	control	RIGHT	0.852587	0.147413		63	2327114	control	control	RIGHT	0.754114	0.245886		63	2327114	control	control	RIGHT	0.801622	0.198378
64	7439500	control	control	RIGHT	0.866663	0.133337	-0.855446		64	7439500	control	control	RIGHT	0.847029	0.152971	-4.0367		64	7439500	control	control	RIGHT	0.861247	0.138753	-0.803003		64	7439500	control	control	RIGHT	0.765206	0.234794		64	7439500	control	control	RIGHT	0.720085	0.279915		64	7439500	control	control	RIGHT	0.780188	0.219812
65	6565059	control	control	RIGHT	0.818365	0.181635	-0.776057		65	6565059	control	control	RIGHT	0.899612	0.100388	-11.0685		65	6565059	control	control	RIGHT	0.841902	0.158098	-0.778365		65	6565059	control	control	RIGHT	0.905378	0.0946223		65	6565059	control	control	RIGHT	0.928129	0.0718706		65	6565059	control	control	RIGHT	0.885491	0.114509
66	9011762	depression	control	WRONG	0.753277	0.246723	-0.691752		66	9011762	depression	control	WRONG	0.817341	0.182659	-0.924913		66	9011762	depression	control	WRONG	0.849226	0.150774	-0.787384		66	9011762	depression	control	WRONG	0.778249	0.221751		66	9011762	depression	control	WRONG	0.633198	0.366802		66	9011762	depression	control	WRONG	0.769929	0.230071
67	2601337	control	control	RIGHT	0.931997	0.0680034	-1.01706		67	2601337	control	control	RIGHT	0.821837	0.178163	-1.36904		67	2601337	control	control	RIGHT	0.898772	0.101228	-0.86056		67	2601337	control	control	RIGHT	0.924228	0.0757716		67	2601337	control	control	RIGHT	0.727294	0.272706		67	2601337	control	control	RIGHT	0.880241	0.119759
68	6890043	control	control	RIGHT	0.918339	0.0816609	-0.974212		68	6890043	control	control	RIGHT	0.816453	0.183547	-0.838237		68	6890043	control	control	RIGHT	0.908394	0.0916057	-0.878332		68	6890043	control	control	RIGHT	0.889202	0.110798		68	6890043	control	control	RIGHT	0.813865	0.186135		68	6890043	control	control	RIGHT	0.874598	0.125402
69	5428469	control	control	RIGHT	0.863531	0.136469	-0.849632		69	5428469	control	depression	WRONG	0.807052	0.192948	0.0604742		69	5428469	control	control	RIGHT	0.865513	0.134487	-0.80882		69	5428469	control	control	RIGHT	0.509792	0.490208		69	5428469	control	control	RIGHT	0.433437	0.566563		69	5428469	control	control	RIGHT	0.515426	0.484574
70	3512128	control	control	RIGHT	0.976825	0.0231747	-1.26497		70	3512128	control	control	RIGHT	0.829783	0.170217	-2.17603		70	3512128	control	control	RIGHT	0.953424	0.0465755	-1.00094		70	3512128	control	control	RIGHT	0.968212	0.0317884		70	3512128	control	control	RIGHT	0.897634	0.102366		70	3512128	control	control	RIGHT	0.924434	0.0755657
71	7660572	control	control	RIGHT	0.920592	0.0794081	-0.980803		71	7660572	control	control	RIGHT	0.816259	0.183741	-0.819259		71	7660572	control	control	RIGHT	0.877592	0.122408	-0.826179		71	7660572	control	control	RIGHT	0.809578	0.190422		71	7660572	control	control	RIGHT	0.785103	0.214897		71	7660572	control	control	RIGHT	0.759304	0.240696
72	3224450	depression	control	WRONG	0.869573	0.130427	-0.860953		72	3224450	depression	control	WRONG	0.861846	0.138154	-5.77807		72	3224450	depression	control	WRONG	0.846201	0.153799	-0.783617		72	3224450	depression	control	WRONG	0.727002	0.272998		72	3224450	depression	control	WRONG	0.682379	0.317621		72	3224450	depression	control	WRONG	0.719823	0.280177
73	7577825	control	control	RIGHT	0.775481	0.224519	-0.718476		73	7577825	control	control	RIGHT	0.870167	0.129832	-6.8258		73	7577825	control	control	RIGHT	0.785428	0.214572	-0.718091		73	7577825	control	control	RIGHT	0.781938	0.218062		73	7577825	control	control	RIGHT	0.749406	0.250594		73	7577825	control	control	RIGHT	0.798907	0.201093
74	9319963	control	control	RIGHT	0.826341	0.173659	-0.787885		74	9319963	control	control	RIGHT	0.817696	0.182304	-0.959676		74	9319963	control	control	RIGHT	0.827947	0.172053	-0.762076		74	9319963	control	control	RIGHT	0.720907	0.279093		74	9319963	control	control	RIGHT	0.666514	0.333486		74	9319963	control	control	RIGHT	0.777362	0.222638
75	4193975	control	control	RIGHT	0.923388	0.0766124	-0.989225		75	4193975	control	depression	WRONG	0.789267	0.210733	1.67383		75	4193975	control	control	RIGHT	0.882902	0.117098	-0.834279		75	4193975	control	control	RIGHT	0.755265	0.244735		75	4193975	control	control	RIGHT	0.768926	0.231074		75	4193975	control	control	RIGHT	0.744104	0.255896
76	1872440	control	control	RIGHT	0.981819	0.0181812	-1.31775		76	1872440	control	control	RIGHT	0.821661	0.178339	-1.35154		76	1872440	control	control	RIGHT	0.944391	0.0556087	-0.971784		76	1872440	control	control	RIGHT	0.882137	0.117863		76	1872440	control	control	RIGHT	0.867553	0.132447		76	1872440	control	control	RIGHT	0.878309	0.121691
77	6708970	control	control	RIGHT	0.851768	0.148232	-0.828749		77	6708970	control	control	RIGHT	0.81655	0.18345	-0.847614		77	6708970	control	control	RIGHT	0.85178	0.14822	-0.790614		77	6708970	control	control	RIGHT	0.792594	0.207406		77	6708970	control	control	RIGHT	0.771442	0.228558		77	6708970	control	control	RIGHT	0.842166	0.157834
78	9789300	depression	control	WRONG	0.910543	0.0894573	-0.95261		78	9789300	depression	control	WRONG	0.836882	0.163118	-2.92259		78	9789300	depression	control	WRONG	0.832879	0.167121	-0.767708		78	9789300	depression	control	WRONG	0.923886	0.076114		78	9789300	depression	control	WRONG	0.889454	0.110546		78	9789300	depression	control	WRONG	0.841315	0.158685
79	1287653	control	control	RIGHT	0.975005	0.0249949	-1.2485		79	1287653	control	control	RIGHT	0.907834	0.0921664	-12.4494		79	1287653	control	control	RIGHT	0.893585	0.106415	-0.851595		79	1287653	control	control	RIGHT	0.78365	0.21635		79	1287653	control	control	RIGHT	0.776875	0.223125		79	1287653	control	control	RIGHT	0.718919	0.281081
80	6525178	control	control	RIGHT	0.546086	0.453914	-0.490025		80	6525178	control	depression	WRONG	0.768435	0.231565	3.4414		80	6525178	control	control	RIGHT	0.745703	0.254297	-0.682435		80	6525178	control	control	RIGHT	0.932865	0.067135		80	6525178	control	control	RIGHT	0.862282	0.137718		80	6525178	control	control	RIGHT	0.866587	0.133413
81	7590477	control	control	RIGHT	0.914309	0.085691	-0.962823		81	7590477	control	control	RIGHT	0.938182	0.061818	-18.7634		81	7590477	control	control	RIGHT	0.870411	0.129589	-0.815691		81	7590477	control	control	RIGHT	0.831366	0.168634		81	7590477	control	control	RIGHT	0.790198	0.209802		81	7590477	control	control	RIGHT	0.804843	0.195157
82	3185419	control	control	RIGHT	0.606902	0.393098	-0.544725		82	3185419	control	control	RIGHT	0.811161	0.188839	-0.328086		82	3185419	control	control	RIGHT	0.735757	0.264243	-0.674107		82	3185419	control	control	RIGHT	0.851419	0.148581		82	3185419	control	control	RIGHT	0.856644	0.143356		82	3185419	control	control	RIGHT	0.815573	0.184427
83	7580020	control	control	RIGHT	0.850438	0.149562	-0.826475		83	7580020	control	control	RIGHT	0.858883	0.141117	-5.41783		83	7580020	control	control	RIGHT	0.808356	0.191644	-0.740888		83	7580020	control	control	RIGHT	0.594692	0.405308		83	7580020	control	control	RIGHT	0.650119	0.349881		83	7580020	control	control	RIGHT	0.59023	0.40977
0	4908754	depression	control	WRONG	0.45861	0.54139	-0.398331		0	4908754	depression	control	WRONG	0.903913	0.0960869	-13.6532		0	4908754	depression	control	WRONG	0.414974	0.585026	-0.483874		0	4908754	depression	control	WRONG	0.548172	0.451828		0	4908754	depression	control	WRONG	0.550849	0.449151		0	4908754	depression	control	WRONG	0.531636	0.468364
1	2354184	control	control	RIGHT	0.91117	0.0888299	-1.00039		1	2354184	control	depression	WRONG	0.813693	0.186307	1.01902		1	2354184	control	control	RIGHT	0.908105	0.0918947	-0.896189		1	2354184	control	control	RIGHT	0.962308	0.0376916		1	2354184	control	control	RIGHT	0.873043	0.126957		1	2354184	control	control	RIGHT	0.902927	0.0970733
2	6630187	control	control	RIGHT	0.601379	0.398621	-0.538276		2	6630187	control	depression	WRONG	0.678629	0.321371	14.9152		2	6630187	control	control	RIGHT	0.576973	0.423027	-0.586137		2	6630187	control	control	RIGHT	0.760422	0.239578		2	6630187	control	control	RIGHT	0.669667	0.330333		2	6630187	control	control	RIGHT	0.685921	0.314079
3	1423441	control	control	RIGHT	0.898508	0.101492	-0.964847		3	1423441	control	control	RIGHT	0.848218	0.151782	-3.69467		3	1423441	control	control	RIGHT	0.824198	0.175802	-0.779389		3	1423441	control	control	RIGHT	0.924915	0.0750847		3	1423441	control	control	RIGHT	0.888132	0.111868		3	1423441	control	control	RIGHT	0.904219	0.095781
4	3699555	control	control	RIGHT	0.928555	0.0714452	-1.05754		4	3699555	control	depression	WRONG	0.812223	0.187777	1.20389		4	3699555	control	control	RIGHT	0.866252	0.133748	-0.83001		4	3699555	control	control	RIGHT	0.94239	0.0576102		4	3699555	control	control	RIGHT	0.908117	0.0918832		4	3699555	control	control	RIGHT	0.934023	0.065977
5	7480449	control	control	RIGHT	0.945953	0.0540474	-1.1396		5	7480449	control	depression	WRONG	0.726066	0.273934	10.5693		5	7480449	control	control	RIGHT	0.95313	0.0468702	-1.01517		5	7480449	control	control	RIGHT	0.728147	0.271853		5	7480449	control	control	RIGHT	0.673569	0.326431		5	7480449	control	control	RIGHT	0.692	0.308
6	7454046	depression	control	WRONG	0.960862	0.0391381	-1.21901		6	7454046	depression	depression	RIGHT	0.813307	0.186693	1.06764		6	7454046	depression	control	WRONG	0.887443	0.112557	-0.860814		6	7454046	depression	control	WRONG	0.790223	0.209777		6	7454046	depression	control	WRONG	0.737258	0.262742		6	7454046	depression	control	WRONG	0.759037	0.240963
7	1908445	control	control	RIGHT	0.799192	0.200808	-0.771829		7	1908445	control	control	RIGHT	0.916286	0.0837143	-16.549		7	1908445	control	control	RIGHT	0.805289	0.194711	-0.759753		7	1908445	control	control	RIGHT	0.708785	0.291215		7	1908445	control	control	RIGHT	0.781294	0.218706		7	1908445	control	control	RIGHT	0.597914	0.402086
8	4161599	control	control	RIGHT	0.838048	0.161952	-0.835209		8	4161599	control	control	RIGHT	0.844171	0.155829	-3.10003		8	4161599	control	control	RIGHT	0.822041	0.177959	-0.77707		8	4161599	control	control	RIGHT	0.891006	0.108994		8	4161599	control	control	RIGHT	0.836031	0.163969		8	4161599	control	control	RIGHT	0.809991	0.190009
9	5562178	control	control	RIGHT	0.703359	0.296641	-0.646796		9	5562178	control	depression	WRONG	0.821197	0.178803	0.0573002		9	5562178	control	control	RIGHT	0.690887	0.309113	-0.663355		9	5562178	control	control	RIGHT	0.807209	0.192791		9	5562178	control	control	RIGHT	0.682163	0.317837		9	5562178	control	control	RIGHT	0.713419	0.286581
10	8940492	control	control	RIGHT	0.54257	0.45743	-0.479599		10	8940492	control	depression	WRONG	0.784616	0.215384	4.48809		10	8940492	control	control	RIGHT	0.382286	0.617714	-0.463288		10	8940492	control	depression	WRONG	0.435086	0.564914		10	8940492	control	depression	WRONG	0.47533	0.52467		10	8940492	control	control	RIGHT	0.493733	0.506267
11	2367723	control	control	RIGHT	0.891771	0.108229	-0.947514		11	2367723	control	control	RIGHT	0.88563	0.11437	-9.93169		11	2367723	control	control	RIGHT	0.831502	0.168498	-0.787418		11	2367723	control	control	RIGHT	0.789242	0.210758		11	2367723	control	control	RIGHT	0.693179	0.306821		11	2367723	control	control	RIGHT	0.779694	0.220306
12	5201651	depression	control	WRONG	0.35016	0.64984	-0.289089		12	5201651	depression	depression	RIGHT	0.793154	0.206846	3.50762		12	5201651	depression	control	WRONG	0.213033	0.786967	-0.332713		12	5201651	depression	depression	RIGHT	0.363986	0.636014		12	5201651	depression	depression	RIGHT	0.424224	0.575776		12	5201651	depression	depression	RIGHT	0.386812	0.613188
13	8957447	control	control	RIGHT	0.832399	0.167601	-0.825299		13	8957447	control	control	RIGHT	0.863663	0.136337	-6.09185		13	8957447	control	control	RIGHT	0.864399	0.135601	-0.827519		13	8957447	control	control	RIGHT	0.912074	0.0879259		13	8957447	control	control	RIGHT	0.850283	0.149717		13	8957447	control	control	RIGHT	0.88399	0.11601
14	8334139	control	control	RIGHT	0.93197	0.0680297	-1.07025		14	8334139	control	control	RIGHT	0.838831	0.161169	-2.33434		14	8334139	control	control	RIGHT	0.85416	0.14584	-0.81425		14	8334139	control	control	RIGHT	0.727101	0.272899		14	8334139	control	control	RIGHT	0.737012	0.262988		14	8334139	control	control	RIGHT	0.701321	0.298679
15	7881691	control	control	RIGHT	0.899323	0.100677	-0.967011		15	7881691	control	control	RIGHT	0.90446	0.0955404	-13.7738		15	7881691	control	control	RIGHT	0.789311	0.210689	-0.74426		15	7881691	control	control	RIGHT	0.839344	0.160656		15	7881691	control	control	RIGHT	0.817881	0.182119		15	7881691	control	control	RIGHT	0.773874	0.226126
16	1013046	control	control	RIGHT	0.910092	0.089908	-0.997197		16	1013046	control	control	RIGHT	0.865754	0.134246	-6.43358		16	1013046	control	control	RIGHT	0.918755	0.081245	-0.917308		16	1013046	control	control	RIGHT	0.92676	0.0732398		16	1013046	control	control	RIGHT	0.89426	0.10574		16	1013046	control	control	RIGHT	0.882646	0.117354
17	3635580	control	control	RIGHT	0.853155	0.146845	-0.863162		17	3635580	control	control	RIGHT	0.835631	0.164369	-1.88536		17	3635580	control	control	RIGHT	0.853504	0.146496	-0.813427		17	3635580	control	control	RIGHT	0.935724	0.0642755		17	3635580	control	control	RIGHT	0.921264	0.0787362		17	3635580	control	control	RIGHT	0.918755	0.0812447
18	5802202	depression	control	WRONG	0.616624	0.383376	-0.554158		18	5802202	depression	control	WRONG	0.964335	0.0356648	-34.423		18	5802202	depression	control	WRONG	0.683945	0.316055	-0.658294		18	5802202	depression	control	WRONG	0.750995	0.249005		18	5802202	depression	control	WRONG	0.74885	0.25115		18	5802202	depression	control	WRONG	0.728966	0.271034
19	4148880	control	control	RIGHT	0.837976	0.162024	-0.83508		19	4148880	control	control	RIGHT	0.930368	0.0696323	-20.3626		19	4148880	control	control	RIGHT	0.87094	0.12906	-0.836444		19	4148880	control	control	RIGHT	0.77964	0.22036		19	4148880	control	control	RIGHT	0.710699	0.289301		19	4148880	control	control	RIGHT	0.781227	0.218773
20	2906387	control	control	RIGHT	0.950659	0.0493409	-1.16211		20	2906387	control	control	RIGHT	0.845934	0.154066	-3.35751		20	2906387	control	control	RIGHT	0.930656	0.0693436	-0.944135		20	2906387	control	control	RIGHT	0.871538	0.128462		20	2906387	control	control	RIGHT	0.899794	0.100206		20	2906387	control	control	RIGHT	0.856804	0.143196
21	8766173	control	control	RIGHT	0.963833	0.0361668	-1.23831		21	8766173	control	control	RIGHT	0.923526	0.0764742	-18.4292		21	8766173	control	control	RIGHT	0.927771	0.0722291	-0.937263		21	8766173	control	control	RIGHT	0.866063	0.133937		21	8766173	control	control	RIGHT	0.835985	0.164015		21	8766173	control	control	RIGHT	0.857094	0.142906
22	6245415	control	control	RIGHT	0.941976	0.0580241	-1.12199		22	6245415	control	control	RIGHT	0.895371	0.104629	-11.843		22	6245415	control	control	RIGHT	0.885149	0.114851	-0.857249		22	6245415	control	control	RIGHT	0.934314	0.0656865		22	6245415	control	control	RIGHT	0.865253	0.134747		22	6245415	control	control	RIGHT	0.909163	0.090837
23	3763849	control	control	RIGHT	0.804341	0.195659	-0.779651		23	3763849	control	control	RIGHT	0.911065	0.0889347	-15.283		23	3763849	control	control	RIGHT	0.855746	0.144254	-0.816254		23	3763849	control	control	RIGHT	0.700394	0.299606		23	3763849	control	control	RIGHT	0.707557	0.292443		23	3763849	control	control	RIGHT	0.709541	0.290459
24	5484285	depression	control	WRONG	0.419511	0.580489	-0.360321		24	5484285	depression	depression	RIGHT	0.727812	0.272188	10.401		24	5484285	depression	control	WRONG	0.42002	0.57998	-0.48706		24	5484285	depression	depression	RIGHT	0.497977	0.502023		24	5484285	depression	depression	RIGHT	0.513172	0.486828		24	5484285	depression	depression	RIGHT	0.489963	0.510037
25	5541139	control	control	RIGHT	0.967194	0.0328065	-1.26211		25	5541139	control	control	RIGHT	0.826626	0.173374	-0.658185		25	5541139	control	control	RIGHT	0.906809	0.0931915	-0.89377		25	5541139	control	control	RIGHT	0.963	0.0369996		25	5541139	control	control	RIGHT	0.865805	0.134195		25	5541139	control	control	RIGHT	0.89792	0.10208
26	4651792	control	control	RIGHT	0.919937	0.0800626	-1.02779		26	4651792	control	control	RIGHT	0.853775	0.146225	-4.53271		26	4651792	control	control	RIGHT	0.860964	0.139036	-0.822977		26	4651792	control	control	RIGHT	0.797219	0.202781		26	4651792	control	control	RIGHT	0.78601	0.21399		26	4651792	control	control	RIGHT	0.789794	0.210206
27	9337819	control	control	RIGHT	0.576922	0.423078	-0.513469		27	9337819	control	depression	WRONG	0.703491	0.296509	12.6876		27	9337819	control	control	RIGHT	0.693809	0.306191	-0.665504		27	9337819	control	depression	WRONG	0.288269	0.711731		27	9337819	control	depression	WRONG	0.442891	0.557109		27	9337819	control	depression	WRONG	0.448913	0.551087
28	7717503	control	control	RIGHT	0.914053	0.0859465	-1.00912		28	7717503	control	control	RIGHT	0.852984	0.147016	-4.41183		28	7717503	control	control	RIGHT	0.871105	0.128895	-0.836674		28	7717503	control	control	RIGHT	0.871848	0.128152		28	7717503	control	control	RIGHT	0.795326	0.204674		28	7717503	control	control	RIGHT	0.7875	0.2125
29	6569083	control	control	RIGHT	0.945334	0.0546665	-1.13678		29	6569083	control	control	RIGHT	0.893841	0.106159	-11.5328		29	6569083	control	control	RIGHT	0.937632	0.062368	-0.961911		29	6569083	control	control	RIGHT	0.918479	0.0815213		29	6569083	control	control	RIGHT	0.899739	0.100261		29	6569083	control	control	RIGHT	0.888603	0.111397
30	5357983	depression	control	WRONG	0.837843	0.162157	-0.834843		30	5357983	depression	control	WRONG	0.831418	0.168582	-1.30481		30	5357983	depression	control	WRONG	0.854434	0.145566	-0.814595		30	5357983	depression	control	WRONG	0.778339	0.221661		30	5357983	depression	control	WRONG	0.699215	0.300785		30	5357983	depression	control	WRONG	0.836114	0.163886
31	4049872	control	control	RIGHT	0.911432	0.0885684	-1.00118		31	4049872	control	control	RIGHT	0.841271	0.158729	-2.68163		31	4049872	control	control	RIGHT	0.879823	0.120177	-0.849204		31	4049872	control	control	RIGHT	0.544591	0.455409		31	4049872	control	control	RIGHT	0.644532	0.355468		31	4049872	control	control	RIGHT	0.555387	0.444613
32	5370621	control	control	RIGHT	0.868014	0.131986	-0.893084		32	5370621	control	control	RIGHT	0.830587	0.169413	-1.19155		32	5370621	control	control	RIGHT	0.923372	0.0766281	-0.927258		32	5370621	control	control	RIGHT	0.963281	0.0367194		32	5370621	control	control	RIGHT	0.937656	0.0623443		32	5370621	control	control	RIGHT	0.944057	0.0559432
33	6268606	control	control	RIGHT	0.932698	0.0673022	-1.07303		33	6268606	control	control	RIGHT	0.832724	0.167276	-1.4835		33	6268606	control	control	RIGHT	0.88249	0.11751	-0.853193		33	6268606	control	control	RIGHT	0.975429	0.0245714		33	6268606	control	control	RIGHT	0.939894	0.060106		33	6268606	control	control	RIGHT	0.936632	0.0633676
34	2594586	control	control	RIGHT	0.93872	0.0612801	-1.09722		34	2594586	control	control	RIGHT	0.82691	0.17309	-0.696146		34	2594586	control	control	RIGHT	0.895123	0.104877	-0.873234		34	2594586	control	control	RIGHT	0.826397	0.173603		34	2594586	control	control	RIGHT	0.779937	0.220063		34	2594586	control	control	RIGHT	0.820281	0.179719
35	6815853	control	control	RIGHT	0.812269	0.187731	-0.792005		35	6815853	control	control	RIGHT	0.830483	0.169517	-1.17746		35	6815853	control	control	RIGHT	0.853088	0.146912	-0.812906		35	6815853	control	control	RIGHT	0.988629	0.011371		35	6815853	control	control	RIGHT	0.912491	0.0875087		35	6815853	control	control	RIGHT	0.958701	0.0412991
36	1279151	depression	control	WRONG	0.593833	0.406167	-0.530542		36	1279151	depression	depression	RIGHT	0.168294	0.831706	59.75		36	1279151	depression	control	WRONG	0.127977	0.872023	-0.237003		36	1279151	depression	depression	RIGHT	0.424477	0.575523		36	1279151	depression	depression	RIGHT	0.324504	0.675496		36	1279151	depression	depression	RIGHT	0.431971	0.568029
37	4748686	control	control	RIGHT	0.918132	0.0818684	-1.02193		37	4748686	control	control	RIGHT	0.948296	0.0517041	-27.2022		37	4748686	control	control	RIGHT	0.870102	0.129898	-0.835279		37	4748686	control	control	RIGHT	0.880789	0.119211		37	4748686	control	control	RIGHT	0.859576	0.140424		37	4748686	control	control	RIGHT	0.865448	0.134552
38	3907151	control	control	RIGHT	0.932288	0.0677123	-1.07146		38	3907151	control	control	RIGHT	0.956461	0.0435393	-30.5545		38	3907151	control	control	RIGHT	0.888481	0.111519	-0.862449		38	3907151	control	control	RIGHT	0.918548	0.081452		38	3907151	control	control	RIGHT	0.862232	0.137768		38	3907151	control	control	RIGHT	0.876768	0.123232
39	7360576	control	control	RIGHT	0.964885	0.0351153	-1.24552		39	7360576	control	control	RIGHT	0.959123	0.0408774	-31.7801		39	7360576	control	control	RIGHT	0.959037	0.0409634	-1.03663		39	7360576	control	control	RIGHT	0.926432	0.0735683		39	7360576	control	control	RIGHT	0.853202	0.146798		39	7360576	control	control	RIGHT	0.876903	0.123097
40	1198519	control	control	RIGHT	0.957785	0.0422155	-1.20047		40	1198519	control	control	RIGHT	0.933266	0.066734	-21.235		40	1198519	control	control	RIGHT	0.913892	0.0861077	-0.907372		40	1198519	control	control	RIGHT	0.997582	0.0024175		40	1198519	control	control	RIGHT	0.948363	0.0516372		40	1198519	control	control	RIGHT	0.979955	0.0200451
41	6189955	control	control	RIGHT	0.926455	0.073545	-1.05		41	6189955	control	control	RIGHT	0.970164	0.0298359	-37.8686		41	6189955	control	control	RIGHT	0.906155	0.0938449	-0.892562		41	6189955	control	control	RIGHT	0.92683	0.0731704		41	6189955	control	control	RIGHT	0.865462	0.134538		41	6189955	control	control	RIGHT	0.878695	0.121305
42	1812324	depression	control	WRONG	0.366389	0.633611	-0.308853		42	1812324	depression	depression	RIGHT	0.531187	0.468813	26.8195		42	1812324	depression	control	WRONG	0.127697	0.872303	-0.236611		42	1812324	depression	depression	RIGHT	0.401816	0.598184		42	1812324	depression	depression	RIGHT	0.464094	0.535906		42	1812324	depression	depression	RIGHT	0.42517	0.57483
43	4384180	control	control	RIGHT	0.980584	0.0194164	-1.38952		43	4384180	control	control	RIGHT	0.887115	0.112885	-10.2135		43	4384180	control	control	RIGHT	0.919605	0.0803948	-0.919101		43	4384180	control	control	RIGHT	0.883683	0.116317		43	4384180	control	control	RIGHT	0.763103	0.236897		43	4384180	control	control	RIGHT	0.816172	0.183828
44	1453370	control	control	RIGHT	0.711009	0.288991	-0.655716		44	1453370	control	control	RIGHT	0.920387	0.0796126	-17.595		44	1453370	control	control	RIGHT	0.576512	0.423488	-0.585838		44	1453370	control	control	RIGHT	0.620765	0.379235		44	1453370	control	control	RIGHT	0.679122	0.320878		44	1453370	control	control	RIGHT	0.662654	0.337346
45	2112406	control	control	RIGHT	0.981323	0.0186775	-1.39892		45	2112406	control	control	RIGHT	0.897504	0.102496	-12.2824		45	2112406	control	control	RIGHT	0.957287	0.0427127	-1.02997		45	2112406	control	control	RIGHT	0.969746	0.0302541		45	2112406	control	control	RIGHT	0.90539	0.0946102		45	2112406	control	control	RIGHT	0.89923	0.10077
46	5500728	control	control	RIGHT	0.94897	0.0510298	-1.15381		46	5500728	control	control	RIGHT	0.879599	0.120401	-8.81839		46	5500728	control	control	RIGHT	0.938925	0.0610753	-0.972651		46	5500728	control	control	RIGHT	0.978769	0.0212308		46	5500728	control	control	RIGHT	0.938458	0.0615417		46	5500728	control	control	RIGHT	0.941606	0.058394
47	8805735	control	control	RIGHT	0.970247	0.0297526	-1.28591		47	8805735	control	control	RIGHT	0.906563	0.0934366	-14.244		47	8805735	control	control	RIGHT	0.960956	0.039044	-1.04425		47	8805735	control	control	RIGHT	0.857645	0.142355		47	8805735	control	control	RIGHT	0.84498	0.15502		47	8805735	control	control	RIGHT	0.808648	0.191352
48	9121731	depression	control	WRONG	0.907215	0.0927847	-0.988829		48	9121731	depression	control	WRONG	0.831802	0.168198	-1.35718		48	9121731	depression	control	WRONG	0.753644	0.246356	-0.71252		48	9121731	depression	control	WRONG	0.818196	0.181804		48	9121731	depression	control	WRONG	0.776926	0.223074		48	9121731	depression	control	WRONG	0.771665	0.228335
49	1811634	control	control	RIGHT	0.901159	0.0988414	-0.971946		49	1811634	control	depression	WRONG	0.80961	0.19039	1.52979		49	1811634	control	control	RIGHT	0.877629	0.122371	-0.845978		49	1811634	control	control	RIGHT	0.837505	0.162495		49	1811634	control	control	RIGHT	0.81249	0.18751		49	1811634	control	control	RIGHT	0.819949	0.180051
50	4879032	control	control	RIGHT	0.990377	0.00962299	-1.55932		50	4879032	control	control	RIGHT	0.862241	0.137759	-5.86185		50	4879032	control	control	RIGHT	0.947834	0.0521664	-0.998035		50	4879032	control	control	RIGHT	0.949591	0.0504092		50	4879032	control	control	RIGHT	0.886149	0.113851		50	4879032	control	control	RIGHT	0.884659	0.115341
51	2689365	control	control	RIGHT	0.947531	0.0524685	-1.14694		51	2689365	control	control	RIGHT	0.855435	0.144565	-4.78822		51	2689365	control	control	RIGHT	0.943235	0.056765	-0.984459		51	2689365	control	control	RIGHT	0.941773	0.0582268		51	2689365	control	control	RIGHT	0.922795	0.077205		51	2689365	control	control	RIGHT	0.905019	0.0949815
52	6168240	control	control	RIGHT	0.922063	0.0779369	-1.03485		52	6168240	control	control	RIGHT	0.850654	0.149346	-4.05883		52	6168240	control	control	RIGHT	0.852601	0.147399	-0.812299		52	6168240	control	control	RIGHT	0.813015	0.186985		52	6168240	control	control	RIGHT	0.766357	0.233643		52	6168240	control	control	RIGHT	0.774692	0.225308
53	4242754	control	control	RIGHT	0.941863	0.0581372	-1.12151		53	4242754	control	control	RIGHT	0.854311	0.145689	-4.61506		53	4242754	control	control	RIGHT	0.931068	0.0689322	-0.945136		53	4242754	control	control	RIGHT	0.918285	0.0817147		53	4242754	control	control	RIGHT	0.896409	0.103591		53	4242754	control	control	RIGHT	0.878453	0.121547
54	9672947	depression	control	WRONG	0.608855	0.391145	-0.546019		54	9672947	depression	depression	RIGHT	0.659626	0.340374	16.3064		54	9672947	depression	control	WRONG	0.661487	0.338513	-0.644445		54	9672947	depression	depression	RIGHT	0.491437	0.508563		54	9672947	depression	control	WRONG	0.560659	0.439341		54	9672947	depression	control	WRONG	0.61451	0.38549
55	4511500	control	control	RIGHT	0.878757	0.121243	-0.91655		55	4511500	control	control	RIGHT	0.870022	0.129978	-7.14542		55	4511500	control	control	RIGHT	0.92211	0.0778897	-0.924486		55	4511500	control	control	RIGHT	0.934772	0.0652284		55	4511500	control	control	RIGHT	0.83647	0.16353		55	4511500	control	control	RIGHT	0.914697	0.0853028
56	1524204	control	control	RIGHT	0.953594	0.0464062	-1.17722		56	1524204	control	control	RIGHT	0.828728	0.171272	-0.940083		56	1524204	control	control	RIGHT	0.866184	0.133816	-0.829918		56	1524204	control	control	RIGHT	0.826057	0.173943		56	1524204	control	control	RIGHT	0.769462	0.230538		56	1524204	control	control	RIGHT	0.806437	0.193563
57	6233356	control	control	RIGHT	0.689758	0.310242	-0.63126		57	6233356	control	control	RIGHT	0.845122	0.154878	-3.23867		57	6233356	control	control	RIGHT	0.655889	0.344111	-0.640308		57	6233356	control	control	RIGHT	0.704451	0.295549		57	6233356	control	control	RIGHT	0.681566	0.318434		57	6233356	control	control	RIGHT	0.707357	0.292643
58	5144746	control	control	RIGHT	0.333571	0.666429	-0.271286		58	5144746	control	depression	WRONG	0.611115	0.388885	20.4952		58	5144746	control	control	RIGHT	0.384254	0.615746	-0.464523		58	5144746	control	depression	WRONG	0.448744	0.551256		58	5144746	control	control	RIGHT	0.51925	0.48075		58	5144746	control	depression	WRONG	0.479532	0.520468
59	8264697	control	control	RIGHT	0.895724	0.104276	-0.957562		59	8264697	control	depression	WRONG	0.754309	0.245691	7.75879		59	8264697	control	control	RIGHT	0.876648	0.123352	-0.844553		59	8264697	control	control	RIGHT	0.762655	0.237345		59	8264697	control	control	RIGHT	0.905335	0.0946652		59	8264697	control	control	RIGHT	0.810732	0.189268
60	1548282	depression	control	WRONG	0.930029	0.0699708	-1.06295		60	1548282	depression	control	WRONG	0.84797	0.15203	-3.6578		60	1548282	depression	control	WRONG	0.876825	0.123175	-0.844809		60	1548282	depression	control	WRONG	0.908385	0.0916149		60	1548282	depression	control	WRONG	0.883428	0.116572		60	1548282	depression	control	WRONG	0.919119	0.0808806
61	5339501	control	control	RIGHT	0.824189	0.175811	-0.811359		61	5339501	control	depression	WRONG	0.814892	0.185108	0.86744		61	5339501	control	control	RIGHT	0.728355	0.271645	-0.691867		61	5339501	control	control	RIGHT	0.701393	0.298607		61	5339501	control	control	RIGHT	0.670579	0.329421		61	5339501	control	control	RIGHT	0.644339	0.355661
62	4298782	control	control	RIGHT	0.89139	0.10861	-0.946561		62	4298782	control	control	RIGHT	0.854129	0.145871	-4.58711		62	4298782	control	control	RIGHT	0.943777	0.0562232	-0.986003		62	4298782	control	control	RIGHT	0.903368	0.0966324		62	4298782	control	control	RIGHT	0.878207	0.121793		62	4298782	control	control	RIGHT	0.734409	0.265591
63	3195658	control	control	RIGHT	0.871115	0.128885	-0.899685		63	3195658	control	control	RIGHT	0.825839	0.174161	-0.553443		63	3195658	control	control	RIGHT	0.822499	0.177501	-0.77756		63	3195658	control	control	RIGHT	0.676173	0.323827		63	3195658	control	control	RIGHT	0.636393	0.363607		63	3195658	control	control	RIGHT	0.683812	0.316188
64	7629880	control	control	RIGHT	0.964401	0.0355988	-1.24218		64	7629880	control	control	RIGHT	0.838371	0.161629	-2.26947		64	7629880	control	control	RIGHT	0.957716	0.0422836	-1.03158		64	7629880	control	control	RIGHT	0.938278	0.0617225		64	7629880	control	control	RIGHT	0.910044	0.0899565		64	7629880	control	control	RIGHT	0.898324	0.101676
65	5167895	control	control	RIGHT	0.825148	0.174852	-0.81296		65	5167895	control	control	RIGHT	0.839407	0.160593	-2.41595		65	5167895	control	control	RIGHT	0.844543	0.155457	-0.802474		65	5167895	control	control	RIGHT	0.728768	0.271232		65	5167895	control	control	RIGHT	0.740349	0.259651		65	5167895	control	control	RIGHT	0.722835	0.277165
66	9725261	depression	control	WRONG	0.859178	0.140822	-0.874971		66	9725261	depression	control	WRONG	0.863204	0.136796	-6.01732		66	9725261	depression	control	WRONG	0.74246	0.25754	-0.703224		66	9725261	depression	control	WRONG	0.88758	0.11242		66	9725261	depression	control	WRONG	0.765614	0.234386		66	9725261	depression	control	WRONG	0.824251	0.175749
67	2954008	control	control	RIGHT	0.790737	0.209263	-0.759306		67	2954008	control	control	RIGHT	0.844141	0.155859	-3.09575		67	2954008	control	control	RIGHT	0.787388	0.212612	-0.742455		67	2954008	control	control	RIGHT	0.642803	0.357197		67	2954008	control	control	RIGHT	0.765244	0.234756		67	2954008	control	control	RIGHT	0.686711	0.313289
68	8409320	control	control	RIGHT	0.938468	0.0615321	-1.09616		68	8409320	control	control	RIGHT	0.878214	0.121786	-8.56955		68	8409320	control	control	RIGHT	0.89147	0.10853	-0.86723		68	8409320	control	control	RIGHT	0.837198	0.162802		68	8409320	control	control	RIGHT	0.818215	0.181785		68	8409320	control	control	RIGHT	0.812438	0.187562
69	7621472	control	control	RIGHT	0.916759	0.0832406	-1.01756		69	7621472	control	control	RIGHT	0.831986	0.168014	-1.38239		69	7621472	control	control	RIGHT	0.888945	0.111055	-0.863185		69	7621472	control	control	RIGHT	0.942327	0.057673		69	7621472	control	control	RIGHT	0.902267	0.0977327		69	7621472	control	control	RIGHT	0.898425	0.101575
70	6763908	control	control	RIGHT	0.820537	0.179463	-0.805323		70	6763908	control	control	RIGHT	0.887617	0.112383	-10.3096		70	6763908	control	control	RIGHT	0.815216	0.184784	-0.769868		70	6763908	control	control	RIGHT	0.870728	0.129272		70	6763908	control	control	RIGHT	0.736516	0.263484		70	6763908	control	control	RIGHT	0.801138	0.198862
71	3117839	control	control	RIGHT	0.803341	0.196659	-0.77812		71	3117839	control	control	RIGHT	0.848339	0.151661	-3.7127		71	3117839	control	control	RIGHT	0.818328	0.181672	-0.773126		71	3117839	control	control	RIGHT	0.87938	0.12062		71	3117839	control	control	RIGHT	0.827508	0.172492		71	3117839	control	control	RIGHT	0.7876	0.2124
72	2538997	depression	control	WRONG	0.58092	0.41908	-0.517476		72	2538997	depression	depression	RIGHT	0.80967	0.19033	1.5223		72	2538997	depression	control	WRONG	0.548353	0.451647	-0.567792		72	2538997	depression	depression	RIGHT	0.38231	0.61769		72	2538997	depression	control	WRONG	0.595455	0.404545		72	2538997	depression	control	WRONG	0.544225	0.455775
73	2869381	control	control	RIGHT	0.62034	0.37966	-0.558086		73	2869381	control	depression	WRONG	0.811483	0.188517	1.29652		73	2869381	control	control	RIGHT	0.576258	0.423742	-0.585673		73	2869381	control	depression	WRONG	0.46804	0.53196		73	2869381	control	control	RIGHT	0.598225	0.401775		73	2869381	control	control	RIGHT	0.607059	0.392941
74	7421719	control	control	RIGHT	0.77095	0.22905	-0.731375		74	7421719	control	control	RIGHT	0.843027	0.156973	-2.93423		74	7421719	control	control	RIGHT	0.854559	0.145441	-0.814752		74	7421719	control	control	RIGHT	0.937505	0.0624952		74	7421719	control	control	RIGHT	0.85342	0.14658		74	7421719	control	control	RIGHT	0.874367	0.125633
75	9708981	control	control	RIGHT	0.962703	0.0372969	-1.2308		75	9708981	control	control	RIGHT	0.827309	0.172691	-0.749486		75	9708981	control	control	RIGHT	0.974071	0.0259291	-1.10898		75	9708981	control	control	RIGHT	0.945228	0.0547721		75	9708981	control	control	RIGHT	0.860817	0.139183		75	9708981	control	control	RIGHT	0.904151	0.0958493
76	4776020	control	control	RIGHT	0.962703	0.0372972	-1.23079		76	4776020	control	control	RIGHT	0.838856	0.161144	-2.33798		76	4776020	control	control	RIGHT	0.906583	0.0934169	-0.893352		76	4776020	control	control	RIGHT	0.905704	0.0942964		76	4776020	control	control	RIGHT	0.809196	0.190804		76	4776020	control	control	RIGHT	0.845394	0.154606
77	8315462	control	control	RIGHT	0.901522	0.0984784	-0.972931		77	8315462	control	control	RIGHT	0.862682	0.137318	-5.93303		77	8315462	control	control	RIGHT	0.869539	0.130461	-0.834501		77	8315462	control	control	RIGHT	0.86173	0.13827		77	8315462	control	control	RIGHT	0.678363	0.321637		77	8315462	control	control	RIGHT	0.790283	0.209717
78	3405000	depression	control	WRONG	0.876428	0.123572	-0.911318		78	3405000	depression	control	WRONG	0.864638	0.135362	-6.25058		78	3405000	depression	control	WRONG	0.838651	0.161349	-0.795551		78	3405000	depression	control	WRONG	0.573143	0.426857		78	3405000	depression	depression	RIGHT	0.443224	0.556776		78	3405000	depression	control	WRONG	0.566926	0.433074
79	4560495	control	control	RIGHT	0.718325	0.281675	-0.664377		79	4560495	control	control	RIGHT	0.838509	0.161491	-2.28886		79	4560495	control	control	RIGHT	0.767932	0.232068	-0.72482		79	4560495	control	control	RIGHT	0.707925	0.292075		79	4560495	control	control	RIGHT	0.727805	0.272195		79	4560495	control	control	RIGHT	0.665912	0.334088
80	7824911	control	control	RIGHT	0.74132	0.25868	-0.692544		80	7824911	control	control	RIGHT	0.853276	0.146724	-4.45646		80	7824911	control	control	RIGHT	0.816514	0.183486	-0.771222		80	7824911	control	control	RIGHT	0.709959	0.290041		80	7824911	control	control	RIGHT	0.840315	0.159685		80	7824911	control	control	RIGHT	0.660887	0.339113
81	6386229	control	control	RIGHT	0.979285	0.0207149	-1.37383		81	6386229	control	control	RIGHT	0.832208	0.167792	-1.41267		81	6386229	control	control	RIGHT	0.922967	0.0770325	-0.926364		81	6386229	control	control	RIGHT	0.823633	0.176367		81	6386229	control	control	RIGHT	0.773735	0.226265		81	6386229	control	control	RIGHT	0.868361	0.131639
82	5088484	control	control	RIGHT	0.926928	0.0730716	-1.05168		82	5088484	control	control	RIGHT	0.836327	0.163673	-1.98243		82	5088484	control	control	RIGHT	0.905679	0.0943208	-0.891688		82	5088484	control	control	RIGHT	0.896183	0.103817		82	5088484	control	control	RIGHT	0.813404	0.186596		82	5088484	control	control	RIGHT	0.760087	0.239913
83	4502293	control	control	RIGHT	0.940452	0.059548	-1.10458		83	4502293	control	control	RIGHT	0.828417	0.171583	-0.898203		83	4502293	control	control	RIGHT	0.935221	0.0647788	-0.955568		83	4502293	control	control	RIGHT	0.921	0.0789995		83	4502293	control	control	RIGHT	0.812549	0.187451		83	4502293	control	control	RIGHT	0.879436	0.120564
1 to 10
SVM TF-IDF									SVM Word embeddings									SVM TF-IDF + Word embeddings									BERT								ALBERT								BioBERT
index	user_id	label	prediction	prediction_outcome	probability_control	probability_depression	decision_value		index	user_id	label	prediction	prediction_outcome	probability_control	probability_depression	decision_value		index	user_id	label	prediction	prediction_outcome	probability_control	probability_depression	decision_value		index	user_id	label	prediction	prediction_outcome	probability_control	probability_depression		index	user_id	label	prediction	prediction_outcome	probability_control	probability_depression		index	user_id	label	prediction	prediction_outcome	probability_control	probability_depression
0	1793287	depression	control	WRONG	0.926824	0.0731757	-1.0274		0	1793287	depression	control	WRONG	0.909645	0.0903546	-4.22533		0	1793287	depression	control	WRONG	0.927513	0.0724872	-0.921075		0	1793287	depression	control	WRONG	0.86916	0.13084		0	1793287	depression	control	WRONG	0.840143	0.159857		0	1793287	depression	control	WRONG	0.884733	0.115267
1	2553640	control	control	RIGHT	0.956975	0.0430252	-1.18116		1	2553640	control	control	RIGHT	0.904521	0.0954791	-2.5759		1	2553640	control	control	RIGHT	0.950652	0.0493483	-0.976149		1	2553640	control	control	RIGHT	0.86916	0.13084		1	2553640	control	control	RIGHT	0.883042	0.116958		1	2553640	control	control	RIGHT	0.906833	0.093167
2	2733670	control	control	RIGHT	0.887779	0.112221	-0.906487		2	2733670	control	control	RIGHT	0.901952	0.0980476	-1.77878		2	2733670	control	control	RIGHT	0.928161	0.0718395	-0.922263		2	2733670	control	control	RIGHT	0.86916	0.13084		2	2733670	control	control	RIGHT	0.870366	0.129634		2	2733670	control	control	RIGHT	0.901346	0.0986537
3	1641948	control	control	RIGHT	0.836551	0.163449	-0.794613		3	1641948	control	depression	WRONG	0.866778	0.133222	7.61474		3	1641948	control	control	RIGHT	0.760965	0.239035	-0.750297		3	1641948	control	control	RIGHT	0.869159	0.130841		3	1641948	control	control	RIGHT	0.638358	0.361642		3	1641948	control	depression	WRONG	0.38066	0.61934
4	4881348	control	control	RIGHT	0.935061	0.0649395	-1.06035		4	4881348	control	control	RIGHT	0.916382	0.0836178	-6.52704		4	4881348	control	control	RIGHT	0.953657	0.0463432	-0.984018		4	4881348	control	control	RIGHT	0.86916	0.13084		4	4881348	control	control	RIGHT	0.845389	0.154611		4	4881348	control	control	RIGHT	0.867642	0.132358
5	2326772	control	control	RIGHT	0.89499	0.10501	-0.925627		5	2326772	control	control	RIGHT	0.908801	0.0911993	-3.94776		5	2326772	control	control	RIGHT	0.862241	0.137759	-0.833292		5	2326772	control	control	RIGHT	0.869159	0.130841		5	2326772	control	control	RIGHT	0.806267	0.193733		5	2326772	control	control	RIGHT	0.820179	0.179821
6	9516190	control	control	RIGHT	0.933123	0.0668774	-1.05226		6	9516190	control	control	RIGHT	0.926758	0.0732421	-10.4257		6	9516190	control	control	RIGHT	0.931696	0.068304	-0.928925		6	9516190	control	control	RIGHT	0.86916	0.13084		6	9516190	control	control	RIGHT	0.879879	0.120121		6	9516190	control	control	RIGHT	0.894804	0.105196
7	1089954	control	control	RIGHT	0.94059	0.0594101	-1.09637		7	1089954	control	control	RIGHT	0.903542	0.0964582	-2.26982		7	1089954	control	control	RIGHT	0.932402	0.0675981	-0.930293		7	1089954	control	control	RIGHT	0.869156	0.130844		7	1089954	control	control	RIGHT	0.890811	0.109189		7	1089954	control	control	RIGHT	0.907	0.093
8	4821269	control	control	RIGHT	0.960373	0.0396267	-1.20262		8	4821269	control	control	RIGHT	0.904848	0.0951517	-2.67888		8	4821269	control	control	RIGHT	0.956453	0.0435474	-0.991794		8	4821269	control	control	RIGHT	0.86916	0.13084		8	4821269	control	control	RIGHT	0.868085	0.131915		8	4821269	control	control	RIGHT	0.900212	0.0997879
9	9190602	control	control	RIGHT	0.803611	0.196389	-0.737126		9	9190602	control	control	RIGHT	0.900792	0.0992078	-1.42482		9	9190602	control	control	RIGHT	0.777835	0.222165	-0.761975		9	9190602	control	control	RIGHT	0.86916	0.13084		9	9190602	control	control	RIGHT	0.775852	0.224148		9	9190602	control	control	RIGHT	0.792772	0.207228
10	7710426	control	control	RIGHT	0.881694	0.118306	-0.891153		10	7710426	control	control	RIGHT	0.904466	0.0955339	-2.55868		10	7710426	control	control	RIGHT	0.906016	0.0939845	-0.886313		10	7710426	control	control	RIGHT	0.86916	0.13084		10	7710426	control	control	RIGHT	0.842396	0.157604		10	7710426	control	control	RIGHT	0.895415	0.104585
11	2999957	depression	control	WRONG	0.699883	0.300117	-0.592674		11	2999957	depression	control	WRONG	0.941124	0.058876	-17.9863		11	2999957	depression	control	WRONG	0.529122	0.470878	-0.62246		11	2999957	depression	control	WRONG	0.86916	0.13084		11	2999957	depression	control	WRONG	0.715132	0.284868		11	2999957	depression	control	WRONG	0.692468	0.307532
12	7670443	control	control	RIGHT	0.907638	0.0923616	-0.962204		12	7670443	control	control	RIGHT	0.898987	0.101013	-0.881443		12	7670443	control	control	RIGHT	0.902329	0.0976711	-0.881089		12	7670443	control	control	RIGHT	0.86916	0.13084		12	7670443	control	control	RIGHT	0.863427	0.136573		12	7670443	control	control	RIGHT	0.882346	0.117654
13	9402592	control	control	RIGHT	0.947269	0.0527309	-1.12785		13	9402592	control	control	RIGHT	0.904	0.0960001	-2.41268		13	9402592	control	control	RIGHT	0.959576	0.0404239	-1.00108		13	9402592	control	control	RIGHT	0.86916	0.13084		13	9402592	control	control	RIGHT	0.900446	0.0995539		13	9402592	control	control	RIGHT	0.907115	0.0928846
14	6413828	control	control	RIGHT	0.95954	0.0404599	-1.1972		14	6413828	control	depression	WRONG	0.893031	0.106969	0.852863		14	6413828	control	control	RIGHT	0.973565	0.0264345	-1.05374		14	6413828	control	control	RIGHT	0.86916	0.13084		14	6413828	control	control	RIGHT	0.893538	0.106462		14	6413828	control	control	RIGHT	0.906067	0.0939329
15	9781558	control	control	RIGHT	0.870307	0.129693	-0.864206		15	9781558	control	control	RIGHT	0.917519	0.0824811	-6.93189		15	9781558	control	control	RIGHT	0.832098	0.167902	-0.804631		15	9781558	control	control	RIGHT	0.86916	0.13084		15	9781558	control	control	RIGHT	0.859659	0.140341		15	9781558	control	control	RIGHT	0.900182	0.0998176
16	9982339	control	control	RIGHT	0.953488	0.0465124	-1.16078		16	9982339	control	control	RIGHT	0.9058	0.0942001	-2.98		16	9982339	control	control	RIGHT	0.943698	0.0563022	-0.95957		16	9982339	control	control	RIGHT	0.86916	0.13084		16	9982339	control	control	RIGHT	0.841996	0.158004		16	9982339	control	control	RIGHT	0.872521	0.127479
17	4811361	control	control	RIGHT	0.951936	0.0480642	-1.15218		17	4811361	control	control	RIGHT	0.950943	0.0490569	-23.0603		17	4811361	control	control	RIGHT	0.966686	0.0333142	-1.02511		17	4811361	control	control	RIGHT	0.86916	0.13084		17	4811361	control	control	RIGHT	0.875701	0.124299		17	4811361	control	control	RIGHT	0.8855	0.1145
18	2579256	control	control	RIGHT	0.97474	0.0252597	-1.3194		18	2579256	control	control	RIGHT	0.896374	0.103626	-0.109848		18	2579256	control	control	RIGHT	0.970952	0.0290484	-1.04208		18	2579256	control	control	RIGHT	0.86916	0.13084		18	2579256	control	control	RIGHT	0.888506	0.111494		18	2579256	control	control	RIGHT	0.901621	0.0983786
19	7530178	control	control	RIGHT	0.932717	0.0672826	-1.0506		19	7530178	control	control	RIGHT	0.947298	0.0527022	-21.0721		19	7530178	control	control	RIGHT	0.944924	0.0550757	-0.962347		19	7530178	control	control	RIGHT	0.86916	0.13084		19	7530178	control	control	RIGHT	0.852281	0.147719		19	7530178	control	control	RIGHT	0.869886	0.130114
20	7981001	control	control	RIGHT	0.940917	0.0590828	-1.09783		20	7981001	control	control	RIGHT	0.904901	0.0950994	-2.69536		20	7981001	control	control	RIGHT	0.965872	0.0341282	-1.02212		20	7981001	control	control	RIGHT	0.86916	0.13084		20	7981001	control	control	RIGHT	0.864304	0.135696		20	7981001	control	control	RIGHT	0.887861	0.112139
21	1804625	control	control	RIGHT	0.954416	0.0455842	-1.16606		21	1804625	control	control	RIGHT	0.916301	0.0836985	-6.49847		21	1804625	control	control	RIGHT	0.951925	0.0480748	-0.979426		21	1804625	control	control	RIGHT	0.86916	0.13084		21	1804625	control	control	RIGHT	0.869037	0.130963		21	1804625	control	control	RIGHT	0.896779	0.103221
22	5301175	depression	control	WRONG	0.761166	0.238834	-0.672917		22	5301175	depression	control	WRONG	0.907818	0.0921815	-3.62787		22	5301175	depression	control	WRONG	0.879946	0.120054	-0.852674		22	5301175	depression	control	WRONG	0.869155	0.130845		22	5301175	depression	control	WRONG	0.863623	0.136377		22	5301175	depression	control	WRONG	0.861679	0.138321
23	5284203	control	control	RIGHT	0.813328	0.186672	-0.75325		23	5284203	control	control	RIGHT	0.903372	0.096628	-2.217		23	5284203	control	control	RIGHT	0.878856	0.121144	-0.851413		23	5284203	control	control	RIGHT	0.86916	0.13084		23	5284203	control	control	RIGHT	0.862339	0.137661		23	5284203	control	control	RIGHT	0.905745	0.0942549
24	5799731	control	control	RIGHT	0.869872	0.130128	-0.863217		24	5799731	control	control	RIGHT	0.897515	0.102485	-0.444457		24	5799731	control	control	RIGHT	0.905432	0.0945678	-0.885474		24	5799731	control	control	RIGHT	0.86916	0.13084		24	5799731	control	control	RIGHT	0.825372	0.174628		24	5799731	control	control	RIGHT	0.795015	0.204985
25	2375564	control	control	RIGHT	0.920385	0.0796152	-1.00394		25	2375564	control	depression	WRONG	0.891188	0.108812	1.37212		25	2375564	control	control	RIGHT	0.921578	0.078422	-0.910627		25	2375564	control	control	RIGHT	0.869158	0.130842		25	2375564	control	control	RIGHT	0.763249	0.236751		25	2375564	control	control	RIGHT	0.753457	0.246543
26	1552660	control	control	RIGHT	0.972521	0.027479	-1.29762		26	1552660	control	control	RIGHT	0.900781	0.0992192	-1.42136		26	1552660	control	control	RIGHT	0.960556	0.0394445	-1.00413		26	1552660	control	control	RIGHT	0.869156	0.130844		26	1552660	control	control	RIGHT	0.898637	0.101363		26	1552660	control	control	RIGHT	0.907031	0.0929694
27	6414829	control	control	RIGHT	0.96803	0.0319699	-1.25842		27	6414829	control	control	RIGHT	0.908937	0.0910628	-3.99244		27	6414829	control	control	RIGHT	0.945844	0.0541561	-0.964468		27	6414829	control	control	RIGHT	0.86916	0.13084		27	6414829	control	control	RIGHT	0.78435	0.21565		27	6414829	control	control	RIGHT	0.821598	0.178402
28	3173467	control	control	RIGHT	0.962808	0.0371925	-1.21913		28	3173467	control	control	RIGHT	0.901369	0.0986311	-1.60031		28	3173467	control	control	RIGHT	0.955987	0.0440125	-0.990467		28	3173467	control	control	RIGHT	0.86916	0.13084		28	3173467	control	control	RIGHT	0.896738	0.103262		28	3173467	control	control	RIGHT	0.8745	0.1255
29	9344419	control	control	RIGHT	0.909391	0.090609	-0.967621		29	9344419	control	control	RIGHT	0.898932	0.101068	-0.865022		29	9344419	control	control	RIGHT	0.924976	0.0750242	-0.916516		29	9344419	control	control	RIGHT	0.86916	0.13084		29	9344419	control	control	RIGHT	0.842769	0.157231		29	9344419	control	control	RIGHT	0.850629	0.149371
30	4213582	control	control	RIGHT	0.946457	0.0535433	-1.12382		30	4213582	control	control	RIGHT	0.90339	0.0966098	-2.22268		30	4213582	control	control	RIGHT	0.928998	0.0710018	-0.923814		30	4213582	control	control	RIGHT	0.86916	0.13084		30	4213582	control	control	RIGHT	0.823988	0.176012		30	4213582	control	control	RIGHT	0.842713	0.157287
31	7385863	control	control	RIGHT	0.933315	0.0666847	-1.05305		31	7385863	control	control	RIGHT	0.904607	0.0953929	-2.60298		31	7385863	control	control	RIGHT	0.93329	0.0667097	-0.932034		31	7385863	control	control	RIGHT	0.86916	0.13084		31	7385863	control	control	RIGHT	0.819978	0.180022		31	7385863	control	control	RIGHT	0.888554	0.111446
32	5647761	control	control	RIGHT	0.958544	0.0414561	-1.19086		32	5647761	control	control	RIGHT	0.904767	0.0952334	-2.65315		32	5647761	control	control	RIGHT	0.943608	0.0563918	-0.95937		32	5647761	control	control	RIGHT	0.86916	0.13084		32	5647761	control	control	RIGHT	0.871627	0.128373		32	5647761	control	control	RIGHT	0.905394	0.094606
33	3248259	depression	control	WRONG	0.861314	0.138686	-0.844315		33	3248259	depression	control	WRONG	0.925957	0.0740431	-10.1072		33	3248259	depression	control	WRONG	0.927473	0.0725269	-0.921003		33	3248259	depression	control	WRONG	0.86916	0.13084		33	3248259	depression	control	WRONG	0.79675	0.20325		33	3248259	depression	control	WRONG	0.820823	0.179177
34	4682695	control	control	RIGHT	0.891326	0.108674	-0.915761		34	4682695	control	control	RIGHT	0.902154	0.0978464	-1.84055		34	4682695	control	control	RIGHT	0.873558	0.126442	-0.845416		34	4682695	control	control	RIGHT	0.86916	0.13084		34	4682695	control	control	RIGHT	0.836652	0.163348		34	4682695	control	control	RIGHT	0.845508	0.154492
35	3098533	control	control	RIGHT	0.921462	0.0785376	-1.00774		35	3098533	control	depression	WRONG	0.894889	0.105111	0.321151		35	3098533	control	control	RIGHT	0.938205	0.0617951	-0.947797		35	3098533	control	control	RIGHT	0.869158	0.130842		35	3098533	control	control	RIGHT	0.859815	0.140185		35	3098533	control	control	RIGHT	0.818209	0.181791
36	7925920	control	control	RIGHT	0.912593	0.087407	-0.977768		36	7925920	control	control	RIGHT	0.915272	0.0847283	-6.13629		36	7925920	control	control	RIGHT	0.920864	0.0791357	-0.909419		36	7925920	control	control	RIGHT	0.86916	0.13084		36	7925920	control	control	RIGHT	0.84541	0.15459		36	7925920	control	control	RIGHT	0.86293	0.13707
37	5069726	control	control	RIGHT	0.983478	0.0165219	-1.4289		37	5069726	control	control	RIGHT	0.934777	0.0652232	-13.8043		37	5069726	control	control	RIGHT	0.978264	0.0217357	-1.0779		37	5069726	control	control	RIGHT	0.86916	0.13084		37	5069726	control	control	RIGHT	0.851206	0.148794		37	5069726	control	control	RIGHT	0.875911	0.124089
38	6070728	control	control	RIGHT	0.868784	0.131216	-0.860756		38	6070728	control	depression	WRONG	0.892476	0.107524	1.00995		38	6070728	control	control	RIGHT	0.848903	0.151097	-0.820033		38	6070728	control	control	RIGHT	0.86916	0.13084		38	6070728	control	control	RIGHT	0.858307	0.141693		38	6070728	control	control	RIGHT	0.904379	0.0956214
39	3124073	control	control	RIGHT	0.774923	0.225077	-0.692759		39	3124073	control	control	RIGHT	0.897315	0.102685	-0.385627		39	3124073	control	control	RIGHT	0.765637	0.234363	-0.753472		39	3124073	control	control	RIGHT	0.86916	0.13084		39	3124073	control	control	RIGHT	0.837199	0.162801		39	3124073	control	control	RIGHT	0.866864	0.133136
40	9711138	control	control	RIGHT	0.937598	0.0624024	-1.07128		40	9711138	control	control	RIGHT	0.914785	0.0852148	-5.96659		40	9711138	control	control	RIGHT	0.944474	0.0555255	-0.961322		40	9711138	control	control	RIGHT	0.869159	0.130841		40	9711138	control	control	RIGHT	0.883043	0.116957		40	9711138	control	control	RIGHT	0.895762	0.104238
41	1556927	control	control	RIGHT	0.885411	0.114589	-0.900435		41	1556927	control	control	RIGHT	0.900465	0.099535	-1.32566		41	1556927	control	control	RIGHT	0.868137	0.131863	-0.839499		41	1556927	control	control	RIGHT	0.86916	0.13084		41	1556927	control	control	RIGHT	0.853568	0.146432		41	1556927	control	control	RIGHT	0.880957	0.119043
42	2410680	control	control	RIGHT	0.89196	0.10804	-0.917446		42	2410680	control	control	RIGHT	0.907264	0.0927355	-3.4488		42	2410680	control	control	RIGHT	0.92145	0.07855	-0.910409		42	2410680	control	control	RIGHT	0.86916	0.13084		42	2410680	control	control	RIGHT	0.891913	0.108087		42	2410680	control	control	RIGHT	0.906299	0.0937012
43	3586936	control	control	RIGHT	0.863042	0.136958	-0.84805		43	3586936	control	depression	WRONG	0.885704	0.114296	2.87314		43	3586936	control	control	RIGHT	0.867305	0.132695	-0.838609		43	3586936	control	control	RIGHT	0.86916	0.13084		43	3586936	control	control	RIGHT	0.832537	0.167463		43	3586936	control	control	RIGHT	0.864455	0.135545
44	7584269	depression	control	WRONG	0.756712	0.243288	-0.666661		44	7584269	depression	control	WRONG	0.903061	0.0969389	-2.12054		44	7584269	depression	control	WRONG	0.827283	0.172717	-0.800449		44	7584269	depression	control	WRONG	0.86916	0.13084		44	7584269	depression	control	WRONG	0.705023	0.294977		44	7584269	depression	control	WRONG	0.612823	0.387177
45	6791914	control	control	RIGHT	0.944001	0.0559987	-1.112		45	6791914	control	control	RIGHT	0.91816	0.0818402	-7.1624		45	6791914	control	control	RIGHT	0.943588	0.0564116	-0.959325		45	6791914	control	control	RIGHT	0.86916	0.13084		45	6791914	control	control	RIGHT	0.73401	0.26599		45	6791914	control	control	RIGHT	0.78369	0.21631
46	6449320	control	control	RIGHT	0.910282	0.0897184	-0.970411		46	6449320	control	depression	WRONG	0.892997	0.107003	0.862318		46	6449320	control	control	RIGHT	0.88747	0.11253	-0.861665		46	6449320	control	control	RIGHT	0.86916	0.13084		46	6449320	control	control	RIGHT	0.64012	0.35988		46	6449320	control	control	RIGHT	0.496292	0.503708
47	2083713	control	control	RIGHT	0.898119	0.101881	-0.934293		47	2083713	control	control	RIGHT	0.900778	0.0992215	-1.42067		47	2083713	control	control	RIGHT	0.920058	0.079942	-0.908067		47	2083713	control	control	RIGHT	0.86916	0.13084		47	2083713	control	control	RIGHT	0.888305	0.111695		47	2083713	control	control	RIGHT	0.906121	0.0938785
48	1437200	control	control	RIGHT	0.921417	0.0785834	-1.00758		48	1437200	control	control	RIGHT	0.905754	0.0942458	-2.96547		48	1437200	control	control	RIGHT	0.907979	0.0920214	-0.88917		48	1437200	control	control	RIGHT	0.869156	0.130844		48	1437200	control	control	RIGHT	0.837853	0.162147		48	1437200	control	control	RIGHT	0.77869	0.22131
49	6390275	control	control	RIGHT	0.899565	0.100435	-0.938381		49	6390275	control	control	RIGHT	0.904671	0.0953291	-2.62303		49	6390275	control	control	RIGHT	0.918031	0.081969	-0.904723		49	6390275	control	control	RIGHT	0.86916	0.13084		49	6390275	control	control	RIGHT	0.818548	0.181452		49	6390275	control	control	RIGHT	0.772699	0.227301
50	8917685	control	control	RIGHT	0.949323	0.050677	-1.13829		50	8917685	control	control	RIGHT	0.902249	0.0977515	-1.86974		50	8917685	control	control	RIGHT	0.947316	0.0526838	-0.967936		50	8917685	control	control	RIGHT	0.86916	0.13084		50	8917685	control	control	RIGHT	0.90165	0.0983501		50	8917685	control	control	RIGHT	0.907024	0.0929756
51	2832293	control	control	RIGHT	0.921202	0.0787981	-1.00682		51	2832293	control	control	RIGHT	0.899724	0.100276	-1.10226		51	2832293	control	control	RIGHT	0.954089	0.0459109	-0.98519		51	2832293	control	control	RIGHT	0.86916	0.13084		51	2832293	control	control	RIGHT	0.899963	0.100037		51	2832293	control	control	RIGHT	0.905158	0.0948417
52	7047556	control	control	RIGHT	0.830185	0.169815	-0.782835		52	7047556	control	control	RIGHT	0.900908	0.0990916	-1.46012		52	7047556	control	control	RIGHT	0.901277	0.0987226	-0.879631		52	7047556	control	control	RIGHT	0.86916	0.13084		52	7047556	control	control	RIGHT	0.899004	0.100996		52	7047556	control	control	RIGHT	0.907004	0.0929962
53	3441922	control	control	RIGHT	0.847223	0.152777	-0.815216		53	3441922	control	depression	WRONG	0.894465	0.105535	0.443214		53	3441922	control	control	RIGHT	0.868332	0.131668	-0.839708		53	3441922	control	control	RIGHT	0.869154	0.130846		53	3441922	control	control	RIGHT	0.804396	0.195604		53	3441922	control	control	RIGHT	0.830708	0.169292
54	3731096	control	control	RIGHT	0.868889	0.131111	-0.860994		54	3731096	control	control	RIGHT	0.901093	0.0989069	-1.51628		54	3731096	control	control	RIGHT	0.899769	0.100231	-0.877563		54	3731096	control	control	RIGHT	0.86916	0.13084		54	3731096	control	control	RIGHT	0.757026	0.242974		54	3731096	control	control	RIGHT	0.897633	0.102367
55	1515854	depression	control	WRONG	0.934087	0.065913	-1.05626		55	1515854	depression	depression	RIGHT	0.893602	0.106398	0.690332		55	1515854	depression	control	WRONG	0.939792	0.0602082	-0.951094		55	1515854	depression	control	WRONG	0.869158	0.130842		55	1515854	depression	control	WRONG	0.847034	0.152966		55	1515854	depression	control	WRONG	0.88297	0.11703
56	3936076	control	control	RIGHT	0.959988	0.0400116	-1.2001		56	3936076	control	control	RIGHT	0.905202	0.094798	-2.79048		56	3936076	control	control	RIGHT	0.94116	0.0588404	-0.954001		56	3936076	control	control	RIGHT	0.86916	0.13084		56	3936076	control	control	RIGHT	0.889203	0.110797		56	3936076	control	control	RIGHT	0.906389	0.093611
57	2987070	control	control	RIGHT	0.956365	0.0436354	-1.17748		57	2987070	control	control	RIGHT	0.900544	0.0994564	-1.34948		57	2987070	control	control	RIGHT	0.958161	0.0418393	-0.996786		57	2987070	control	control	RIGHT	0.869159	0.130841		57	2987070	control	control	RIGHT	0.860898	0.139102		57	2987070	control	control	RIGHT	0.903408	0.0965919
58	8974694	control	control	RIGHT	0.93662	0.0633796	-1.06702		58	8974694	control	control	RIGHT	0.906899	0.0931008	-3.33126		58	8974694	control	control	RIGHT	0.941595	0.0584049	-0.954941		58	8974694	control	control	RIGHT	0.86916	0.13084		58	8974694	control	control	RIGHT	0.863151	0.136849		58	8974694	control	control	RIGHT	0.900301	0.0996989
59	2721002	control	control	RIGHT	0.955688	0.0443119	-1.17346		59	2721002	control	control	RIGHT	0.902613	0.097387	-1.982		59	2721002	control	control	RIGHT	0.939968	0.0600317	-0.945858		59	2721002	control	control	RIGHT	0.86916	0.13084		59	2721002	control	control	RIGHT	0.874295	0.125705		59	2721002	control	control	RIGHT	0.901554	0.0984461
60	2229839	control	control	RIGHT	0.918058	0.0819422	-0.995887		60	2229839	control	control	RIGHT	0.902732	0.0972676	-2.01886		60	2229839	control	control	RIGHT	0.911186	0.0888143	-0.893957		60	2229839	control	control	RIGHT	0.86916	0.13084		60	2229839	control	control	RIGHT	0.881922	0.118078		60	2229839	control	control	RIGHT	0.895091	0.104909
61	6681978	control	control	RIGHT	0.753738	0.246261	-0.662529		61	6681978	control	depression	WRONG	0.868194	0.131806	7.28074		61	6681978	control	control	RIGHT	0.47625	0.52375	-0.596471		61	6681978	control	control	RIGHT	0.86916	0.13084		61	6681978	control	control	RIGHT	0.679347	0.320653		61	6681978	control	control	RIGHT	0.612439	0.387561
62	7109915	control	control	RIGHT	0.948299	0.0517013	-1.13303		62	7109915	control	control	RIGHT	0.904844	0.0951564	-2.67739		62	7109915	control	control	RIGHT	0.956233	0.0437667	-0.991167		62	7109915	control	control	RIGHT	0.86916	0.13084		62	7109915	control	control	RIGHT	0.885024	0.114976		62	7109915	control	control	RIGHT	0.872923	0.127077
63	4567035	control	control	RIGHT	0.952653	0.0473466	-1.15613		63	4567035	control	control	RIGHT	0.908255	0.0917449	-3.76969		63	4567035	control	control	RIGHT	0.950643	0.0493567	-0.976128		63	4567035	control	control	RIGHT	0.86916	0.13084		63	4567035	control	control	RIGHT	0.886922	0.113078		63	4567035	control	control	RIGHT	0.906746	0.0932541
64	6043861	control	control	RIGHT	0.900274	0.0997263	-0.940402		64	6043861	control	control	RIGHT	0.907519	0.0924813	-3.53086		64	6043861	control	control	RIGHT	0.916552	0.083448	-0.902329		64	6043861	control	control	RIGHT	0.86916	0.13084		64	6043861	control	control	RIGHT	0.885403	0.114597		64	6043861	control	control	RIGHT	0.90594	0.0940598
65	6941235	control	control	RIGHT	0.938946	0.061054	-1.07726		65	6941235	control	control	RIGHT	0.90648	0.0935199	-3.1969		65	6941235	control	control	RIGHT	0.93826	0.0617403	-0.94791		65	6941235	control	control	RIGHT	0.86916	0.13084		65	6941235	control	control	RIGHT	0.837061	0.162939		65	6941235	control	control	RIGHT	0.826037	0.173963
66	1121514	depression	control	WRONG	0.772396	0.227604	-0.689052		66	1121514	depression	control	WRONG	0.913021	0.0869787	-5.35856		66	1121514	depression	control	WRONG	0.758445	0.241555	-0.748603		66	1121514	depression	control	WRONG	0.86916	0.13084		66	1121514	depression	control	WRONG	0.782906	0.217094		66	1121514	depression	control	WRONG	0.770038	0.229962
67	7430998	control	control	RIGHT	0.952049	0.0479512	-1.1528		67	7430998	control	control	RIGHT	0.90846	0.0915403	-3.83634		67	7430998	control	control	RIGHT	0.912519	0.0874808	-0.895994		67	7430998	control	control	RIGHT	0.86916	0.13084		67	7430998	control	control	RIGHT	0.730902	0.269098		67	7430998	control	control	RIGHT	0.827919	0.172081
68	1000586	control	control	RIGHT	0.967441	0.0325586	-1.25369		68	1000586	control	control	RIGHT	0.902786	0.0972145	-2.03528		68	1000586	control	control	RIGHT	0.961889	0.0381106	-1.00841		68	1000586	control	control	RIGHT	0.86916	0.13084		68	1000586	control	control	RIGHT	0.900034	0.099966		68	1000586	control	control	RIGHT	0.906952	0.093048
69	3673149	control	control	RIGHT	0.899972	0.100028	-0.939541		69	3673149	control	control	RIGHT	0.902808	0.0971923	-2.04214		69	3673149	control	control	RIGHT	0.930062	0.0699381	-0.925807		69	3673149	control	control	RIGHT	0.86916	0.13084		69	3673149	control	control	RIGHT	0.843034	0.156966		69	3673149	control	control	RIGHT	0.843379	0.156621
70	3489747	control	control	RIGHT	0.898835	0.101165	-0.936311		70	3489747	control	control	RIGHT	0.946915	0.0530848	-20.8711		70	3489747	control	control	RIGHT	0.933805	0.0661953	-0.933052		70	3489747	control	control	RIGHT	0.86916	0.13084		70	3489747	control	control	RIGHT	0.718647	0.281353		70	3489747	control	control	RIGHT	0.657093	0.342907
71	2323567	control	control	RIGHT	0.956011	0.0439888	-1.17537		71	2323567	control	control	RIGHT	0.898984	0.101016	-0.880419		71	2323567	control	control	RIGHT	0.95063	0.0493697	-0.976095		71	2323567	control	control	RIGHT	0.86916	0.13084		71	2323567	control	control	RIGHT	0.877681	0.122319		71	2323567	control	control	RIGHT	0.893136	0.106864
72	9985806	control	control	RIGHT	0.938097	0.0619033	-1.07348		72	9985806	control	control	RIGHT	0.903271	0.0967294	-2.18551		72	9985806	control	control	RIGHT	0.93603	0.0639697	-0.937543		72	9985806	control	control	RIGHT	0.86916	0.13084		72	9985806	control	control	RIGHT	0.795074	0.204926		72	9985806	control	control	RIGHT	0.808192	0.191808
73	1965036	control	control	RIGHT	0.783493	0.216507	-0.705557		73	1965036	control	depression	WRONG	0.882627	0.117373	3.68806		73	1965036	control	control	RIGHT	0.688417	0.311583	-0.705459		73	1965036	control	control	RIGHT	0.86916	0.13084		73	1965036	control	control	RIGHT	0.733224	0.266776		73	1965036	control	control	RIGHT	0.687991	0.312009
74	4823107	control	control	RIGHT	0.927533	0.0724668	-1.0301		74	4823107	control	control	RIGHT	0.915258	0.0847418	-6.1316		74	4823107	control	control	RIGHT	0.938618	0.0613823	-0.942951		74	4823107	control	control	RIGHT	0.86916	0.13084		74	4823107	control	control	RIGHT	0.862183	0.137817		74	4823107	control	control	RIGHT	0.881992	0.118008
75	5623435	control	control	RIGHT	0.959047	0.0409532	-1.19404		75	5623435	control	control	RIGHT	0.906696	0.0933044	-3.26592		75	5623435	control	control	RIGHT	0.931445	0.0685554	-0.928441		75	5623435	control	control	RIGHT	0.86916	0.13084		75	5623435	control	control	RIGHT	0.869035	0.130965		75	5623435	control	control	RIGHT	0.903338	0.0966616
76	2713446	control	control	RIGHT	0.939627	0.060373	-1.09211		76	2713446	control	control	RIGHT	0.935292	0.0647079	-14.0344		76	2713446	control	control	RIGHT	0.970615	0.0293852	-1.04066		76	2713446	control	control	RIGHT	0.869159	0.130841		76	2713446	control	control	RIGHT	0.896849	0.103151		76	2713446	control	control	RIGHT	0.905221	0.094779
77	7236590	depression	control	WRONG	0.814529	0.185471	-0.755288		77	7236590	depression	control	WRONG	0.925471	0.0745295	-9.91541		77	7236590	depression	control	WRONG	0.717353	0.282647	-0.722479		77	7236590	depression	control	WRONG	0.869159	0.130841		77	7236590	depression	control	WRONG	0.653395	0.346605		77	7236590	depression	control	WRONG	0.702575	0.297425
78	7489972	control	control	RIGHT	0.959473	0.0405267	-1.19677		78	7489972	control	depression	WRONG	0.888112	0.111888	2.22187		78	7489972	control	control	RIGHT	0.942329	0.0576709	-0.956538		78	7489972	control	control	RIGHT	0.86916	0.13084		78	7489972	control	control	RIGHT	0.799796	0.200204		78	7489972	control	control	RIGHT	0.815551	0.184449
79	4792149	control	control	RIGHT	0.891292	0.108708	-0.915671		79	4792149	control	control	RIGHT	0.90166	0.0983402	-1.68917		79	4792149	control	control	RIGHT	0.933606	0.0663944	-0.932657		79	4792149	control	control	RIGHT	0.86916	0.13084		79	4792149	control	control	RIGHT	0.860636	0.139364		79	4792149	control	control	RIGHT	0.888371	0.111629
80	5071723	control	control	RIGHT	0.85613	0.14387	-0.833336		80	5071723	control	control	RIGHT	0.911862	0.0881383	-4.96491		80	5071723	control	control	RIGHT	0.834213	0.165787	-0.8065		80	5071723	control	control	RIGHT	0.86916	0.13084		80	5071723	control	control	RIGHT	0.660998	0.339002		80	5071723	control	control	RIGHT	0.677726	0.322274
81	4210564	control	control	RIGHT	0.951978	0.048022	-1.15241		81	4210564	control	control	RIGHT	0.904709	0.0952908	-2.63509		81	4210564	control	control	RIGHT	0.946373	0.0536266	-0.965705		81	4210564	control	control	RIGHT	0.86916	0.13084		81	4210564	control	control	RIGHT	0.879531	0.120469		81	4210564	control	control	RIGHT	0.906505	0.0934952
82	1338561	control	control	RIGHT	0.884149	0.115851	-0.897255		82	1338561	control	control	RIGHT	0.900357	0.0996429	-1.29304		82	1338561	control	control	RIGHT	0.91231	0.0876903	-0.895672		82	1338561	control	control	RIGHT	0.86916	0.13084		82	1338561	control	control	RIGHT	0.896415	0.103585		82	1338561	control	control	RIGHT	0.906742	0.0932578
83	2645820	control	control	RIGHT	0.939328	0.0606716	-1.0908		83	2645820	control	control	RIGHT	0.897509	0.102491	-0.442771		83	2645820	control	control	RIGHT	0.94138	0.05862	-0.954476		83	2645820	control	control	RIGHT	0.869158	0.130842		83	2645820	control	control	RIGHT	0.870827	0.129173		83	2645820	control	control	RIGHT	0.854357	0.145643
84	3342413	control	control	RIGHT	0.960363	0.0396368	-1.20256		84	3342413	control	control	RIGHT	0.903128	0.0968722	-2.14122		84	3342413	control	control	RIGHT	0.953449	0.0465508	-0.983459		84	3342413	control	control	RIGHT	0.86916	0.13084		84	3342413	control	control	RIGHT	0.853679	0.146321		84	3342413	control	control	RIGHT	0.891424	0.108576
85	1539590	control	control	RIGHT	0.826979	0.173021	-0.777037		85	1539590	control	control	RIGHT	0.902896	0.0971035	-2.06959		85	1539590	control	control	RIGHT	0.909738	0.0902618	-0.891778		85	1539590	control	control	RIGHT	0.86916	0.13084		85	1539590	control	control	RIGHT	0.780693	0.219307		85	1539590	control	control	RIGHT	0.813248	0.186752
86	6128155	control	control	RIGHT	0.955135	0.0448653	-1.17022		86	6128155	control	control	RIGHT	0.913757	0.0862433	-5.6107		86	6128155	control	control	RIGHT	0.952965	0.0470347	-0.982165		86	6128155	control	control	RIGHT	0.86916	0.13084		86	6128155	control	control	RIGHT	0.872768	0.127232		86	6128155	control	control	RIGHT	0.88041	0.11959
87	4825163	control	control	RIGHT	0.920689	0.0793107	-1.00501		87	4825163	control	control	RIGHT	0.908841	0.0911587	-3.96102		87	4825163	control	control	RIGHT	0.900303	0.0996968	-0.878293		87	4825163	control	control	RIGHT	0.86916	0.13084		87	4825163	control	control	RIGHT	0.861853	0.138147		87	4825163	control	control	RIGHT	0.889235	0.110765
88	7695427	depression	control	WRONG	0.857575	0.142425	-0.836362		88	7695427	depression	control	WRONG	0.903654	0.0963462	-2.30469		88	7695427	depression	control	WRONG	0.856345	0.143655	-0.827305		88	7695427	depression	control	WRONG	0.869159	0.130841		88	7695427	depression	control	WRONG	0.853331	0.146669		88	7695427	depression	control	WRONG	0.867222	0.132778
89	3082830	control	control	RIGHT	0.887508	0.112492	-0.90579		89	3082830	control	depression	WRONG	0.886664	0.113336	2.61509		89	3082830	control	control	RIGHT	0.887599	0.112401	-0.861824		89	3082830	control	control	RIGHT	0.86916	0.13084		89	3082830	control	control	RIGHT	0.735709	0.264291		89	3082830	control	control	RIGHT	0.765996	0.234004
90	5435007	control	control	RIGHT	0.82452	0.17548	-0.772645		90	5435007	control	control	RIGHT	0.908475	0.0915247	-3.84142		90	5435007	control	control	RIGHT	0.889468	0.110532	-0.864141		90	5435007	control	control	RIGHT	0.86916	0.13084		90	5435007	control	control	RIGHT	0.835012	0.164988		90	5435007	control	control	RIGHT	0.836203	0.163797
91	9068849	control	control	RIGHT	0.916349	0.0836511	-0.990106		91	9068849	control	control	RIGHT	0.917247	0.0827534	-6.83444		91	9068849	control	control	RIGHT	0.939075	0.0609253	-0.943928		91	9068849	control	control	RIGHT	0.86916	0.13084		91	9068849	control	control	RIGHT	0.871877	0.128123		91	9068849	control	control	RIGHT	0.870455	0.129545
92	2033339	control	control	RIGHT	0.962149	0.0378506	-1.21456		92	2033339	control	control	RIGHT	0.902752	0.0972482	-2.02487		92	2033339	control	control	RIGHT	0.953276	0.0467238	-0.982995		92	2033339	control	control	RIGHT	0.869158	0.130842		92	2033339	control	control	RIGHT	0.811275	0.188725		92	2033339	control	control	RIGHT	0.824077	0.175923
93	4969188	control	control	RIGHT	0.936324	0.0636761	-1.06574		93	4969188	control	control	RIGHT	0.937511	0.0624888	-15.0451		93	4969188	control	control	RIGHT	0.96489	0.0351103	-1.0186		93	4969188	control	control	RIGHT	0.869159	0.130841		93	4969188	control	control	RIGHT	0.807679	0.192321		93	4969188	control	control	RIGHT	0.859967	0.140033
94	3819602	control	control	RIGHT	0.789363	0.210637	-0.714537		94	3819602	control	control	RIGHT	0.910351	0.089649	-4.45899		94	3819602	control	control	RIGHT	0.799003	0.200997	-0.777563		94	3819602	control	control	RIGHT	0.86916	0.13084		94	3819602	control	control	RIGHT	0.803185	0.196815		94	3819602	control	control	RIGHT	0.849349	0.150651
95	6707888	control	control	RIGHT	0.920788	0.0792115	-1.00536		95	6707888	control	control	RIGHT	0.922936	0.077064	-8.93403		95	6707888	control	control	RIGHT	0.962369	0.0376309	-1.00999		95	6707888	control	control	RIGHT	0.869159	0.130841		95	6707888	control	control	RIGHT	0.866987	0.133013		95	6707888	control	control	RIGHT	0.892173	0.107827
96	8906432	control	control	RIGHT	0.938632	0.0613676	-1.08778		96	8906432	control	control	RIGHT	0.904596	0.0954042	-2.59942		96	8906432	control	control	RIGHT	0.940071	0.0599294	-0.951681		96	8906432	control	control	RIGHT	0.86916	0.13084		96	8906432	control	control	RIGHT	0.861839	0.138161		96	8906432	control	control	RIGHT	0.895177	0.104823
97	3531246	control	control	RIGHT	0.73655	0.26345	-0.63927		97	3531246	control	depression	WRONG	0.884416	0.115584	3.21654		97	3531246	control	control	RIGHT	0.765297	0.234703	-0.75324		97	3531246	control	control	RIGHT	0.869159	0.130841		97	3531246	control	control	RIGHT	0.854931	0.145069		97	3531246	control	control	RIGHT	0.856636	0.143364
98	6789960	control	control	RIGHT	0.952706	0.0472937	-1.15642		98	6789960	control	control	RIGHT	0.914367	0.0856328	-5.82147		98	6789960	control	control	RIGHT	0.958882	0.0411177	-0.998955		98	6789960	control	control	RIGHT	0.86916	0.13084		98	6789960	control	control	RIGHT	0.85627	0.14373		98	6789960	control	control	RIGHT	0.864102	0.135898
99	4553099	depression	control	WRONG	0.913528	0.086472	-0.980793		99	4553099	depression	control	WRONG	0.896521	0.103479	-0.152788		99	4553099	depression	control	WRONG	0.92644	0.0735604	-0.919129		99	4553099	depression	control	WRONG	0.86916	0.13084		99	4553099	depression	control	WRONG	0.853338	0.146662		99	4553099	depression	control	WRONG	0.881893	0.118107
100	9167545	control	control	RIGHT	0.96133	0.0386705	-1.20898		100	9167545	control	control	RIGHT	0.905491	0.0945092	-2.88189		100	9167545	control	control	RIGHT	0.950605	0.0493954	-0.976029		100	9167545	control	control	RIGHT	0.86916	0.13084		100	9167545	control	control	RIGHT	0.853235	0.146765		100	9167545	control	control	RIGHT	0.85644	0.14356
101	5339001	control	control	RIGHT	0.964135	0.0358652	-1.22857		101	5339001	control	control	RIGHT	0.916943	0.0830572	-6.72606		101	5339001	control	control	RIGHT	0.982944	0.0170556	-1.10777		101	5339001	control	control	RIGHT	0.86916	0.13084		101	5339001	control	control	RIGHT	0.893662	0.106338		101	5339001	control	control	RIGHT	0.906475	0.0935251
102	7378085	control	control	RIGHT	0.948341	0.0516592	-1.13325		102	7378085	control	control	RIGHT	0.906853	0.0931474	-3.3163		102	7378085	control	control	RIGHT	0.93888	0.0611197	-0.943511		102	7378085	control	control	RIGHT	0.86916	0.13084		102	7378085	control	control	RIGHT	0.90108	0.0989197		102	7378085	control	control	RIGHT	0.906777	0.0932232
103	4224648	control	control	RIGHT	0.905929	0.0940706	-0.95701		103	4224648	control	control	RIGHT	0.905984	0.0940164	-3.03844		103	4224648	control	control	RIGHT	0.935396	0.0646036	-0.936249		103	4224648	control	control	RIGHT	0.86916	0.13084		103	4224648	control	control	RIGHT	0.864643	0.135357		103	4224648	control	control	RIGHT	0.864582	0.135418
104	1656917	control	control	RIGHT	0.891818	0.108182	-0.917069		104	1656917	control	control	RIGHT	0.900157	0.0998434	-1.23247		104	1656917	control	control	RIGHT	0.924526	0.075474	-0.915723		104	1656917	control	control	RIGHT	0.86916	0.13084		104	1656917	control	control	RIGHT	0.860786	0.139214		104	1656917	control	control	RIGHT	0.884992	0.115008
105	6583869	control	control	RIGHT	0.956008	0.0439924	-1.17535		105	6583869	control	control	RIGHT	0.905275	0.0947249	-2.81359		105	6583869	control	control	RIGHT	0.94199	0.0580098	-0.955798		105	6583869	control	control	RIGHT	0.86916	0.13084		105	6583869	control	control	RIGHT	0.888034	0.111966		105	6583869	control	control	RIGHT	0.905597	0.0944033
106	1325756	control	control	RIGHT	0.929454	0.0705456	-1.03753		106	1325756	control	control	RIGHT	0.896889	0.103111	-0.260546		106	1325756	control	control	RIGHT	0.916418	0.083582	-0.902114		106	1325756	control	control	RIGHT	0.86916	0.13084		106	1325756	control	control	RIGHT	0.775813	0.224187		106	1325756	control	control	RIGHT	0.721281	0.278719
107	1294593	control	control	RIGHT	0.928239	0.071761	-1.0328		107	1294593	control	control	RIGHT	0.904731	0.0952695	-2.64179		107	1294593	control	control	RIGHT	0.907602	0.0923984	-0.888617		107	1294593	control	control	RIGHT	0.86916	0.13084		107	1294593	control	control	RIGHT	0.819064	0.180936		107	1294593	control	control	RIGHT	0.861891	0.138109
108	5864858	control	control	RIGHT	0.94005	0.0599496	-1.08225		108	5864858	control	control	RIGHT	0.909468	0.0905317	-4.16695		108	5864858	control	control	RIGHT	0.940119	0.0598807	-0.946187		108	5864858	control	control	RIGHT	0.86916	0.13084		108	5864858	control	control	RIGHT	0.837831	0.162169		108	5864858	control	control	RIGHT	0.858952	0.141048
109	9611010	control	control	RIGHT	0.836738	0.163262	-0.794965		109	9611010	control	control	RIGHT	0.896777	0.103223	-0.227558		109	9611010	control	control	RIGHT	0.915175	0.0848253	-0.900135		109	9611010	control	control	RIGHT	0.86916	0.13084		109	9611010	control	control	RIGHT	0.846853	0.153147		109	9611010	control	control	RIGHT	0.895374	0.104626
110	5693448	depression	control	WRONG	0.687927	0.312073	-0.578212		110	5693448	depression	depression	RIGHT	0.0876696	0.91233	121.892		110	5693448	depression	control	WRONG	0.211826	0.788174	-0.446854		110	5693448	depression	control	WRONG	0.86916	0.13084		110	5693448	depression	control	WRONG	0.718828	0.281172		110	5693448	depression	control	WRONG	0.703671	0.296329
111	6479286	control	control	RIGHT	0.928563	0.0714371	-1.03406		111	6479286	control	depression	WRONG	0.743598	0.256402	29.5299		111	6479286	control	control	RIGHT	0.94691	0.0530897	-0.966971		111	6479286	control	control	RIGHT	0.86916	0.13084		111	6479286	control	control	RIGHT	0.837272	0.162728		111	6479286	control	control	RIGHT	0.881417	0.118583
[truncated: 658 more rows]

## Sheet: Results_Temporal
Using 56 depression users with up to 3 matching control users	Features	1 matched control user				3 matched control users					Average Scores
[truncated: 201 more rows]

[truncated: 1 more sheets: ErrorAnalysis_Temporal]
